# Supplementary material for: Aryne‐Enabled C−N Arylation of Anilines
Source: Angew Chem Int Ed Engl. 2023 Nov 6;62(49):e202310583. doi: 10.1002/anie.202310583 (PMC10952162; doi:10.1002/anie.202310583)
Supplement: Supplementary file 1 — Supporting Information [file ANIE-62-0-s002.cif]

#######################################################################
#
#                 Cambridge Crystallographic Data Centre
#                                CCDC 
#
#######################################################################
#
# If this CIF has been generated from an entry in the Cambridge 
# Structural Database, then it will include bibliographic, chemical, 
# crystal, experimental, refinement or atomic coordinate data resulting 
# from the CCDC's data processing and validation procedures.
#
#######################################################################

data_s6253l
_symmetry_cell_setting           monoclinic
_symmetry_space_group_name_H-M   'P 21'
_symmetry_Int_Tables_number      4
_space_group_name_Hall           'P 2yb'
loop_
_symmetry_equiv_pos_site_id
_symmetry_equiv_pos_as_xyz
1 x,y,z
2 -x,1/2+y,-z
_cell_length_a                   3.8776(4)
_cell_length_b                   10.4790(8)
_cell_length_c                   9.6055(8)
_cell_angle_alpha                90
_cell_angle_beta                 90.139(8)
_cell_angle_gamma                90
_cell_volume                     390.303
loop_
_atom_site_label
_atom_site_type_symbol
_atom_site_fract_x
_atom_site_fract_y
_atom_site_fract_z
O1 O 1.0912(14) 0.4036(4) 0.2125(5)
O2 O 0.8888(15) 0.5955(4) 0.1894(5)
N1 N 0.9430(14) 0.4982(5) 0.2599(5)
N2 N 0.5411(13) 0.4981(5) 0.8186(4)
C2 C 0.9105(17) 0.3928(5) 0.4866(7)
H2 H 1.027459 0.321219 0.448609
C5 C 0.5664(16) 0.6031(5) 0.5951(6)
H5 H 0.451587 0.675748 0.631666
C1 C 0.8328(16) 0.4967(6) 0.4026(6)
C3 C 0.8186(16) 0.3934(5) 0.6246(6)
H3 H 0.877923 0.322581 0.681468
C4 C 0.6378(17) 0.4970(6) 0.6838(6)
C6 C 0.6621(16) 0.6014(5) 0.4567(6)
H6 H 0.610705 0.672298 0.398565
C7 C 0.6123(18) 0.3884(6) 0.9076(6)
H7A H 0.861827 0.380289 0.921384
H7B H 0.523210 0.310860 0.863299
H7C H 0.499698 0.400457 0.997862
C8 C 0.388(2) 0.6115(6) 0.8814(7)
H8A H 0.173796 0.632913 0.832421
H8B H 0.549839 0.683047 0.874290
H8C H 0.337943 0.594652 0.979634

#END
