# Supplementary material for: Aryne‐Enabled C−N Arylation of Anilines
Source: Angew Chem Int Ed Engl. 2023 Nov 6;62(49):e202310583. doi: 10.1002/anie.202310583 (PMC10952162; doi:10.1002/anie.202310583)
Supplement: Supplementary file 2 — Supporting Information [file ANIE-62-0-s005.cif]

data_s6265l_cu
_audit_creation_date               2023-03-23
_audit_creation_method
;
Olex2 1.5
(compiled 2023.03.06 svn.rbb2c1857 for OlexSys, GUI svn.r6748)
;
_shelx_SHELXL_version_number       '2019/3'
_audit_contact_author_address      ?
_audit_contact_author_email        ?
_audit_contact_author_name         ''
_audit_contact_author_phone        ?
_publ_contact_author_id_orcid      ?
_publ_section_references
;
Dolomanov, O.V., Bourhis, L.J., Gildea, R.J, Howard, J.A.K. & Puschmann, H.
 (2009), J. Appl. Cryst. 42, 339-341.

Sheldrick, G.M. (2015). Acta Cryst. A71, 3-8.

Sheldrick, G.M. (2015). Acta Cryst. C71, 3-8.
;
_chemical_name_common              ?
_chemical_name_systematic          ?
_chemical_formula_moiety           'C9 H12 N2 O3'
_chemical_formula_sum              'C9 H12 N2 O3'
_chemical_formula_weight           196.21
_chemical_absolute_configuration   ad
_chemical_melting_point            ?
loop_
  _atom_type_symbol
  _atom_type_description
  _atom_type_scat_dispersion_real
  _atom_type_scat_dispersion_imag
  _atom_type_scat_source
 'C' 'C' 0.0181 0.0091 'International Tables Vol C Tables 4.2.6.8 and 6.1.1.4'
 'H' 'H' 0.0000 0.0000 'International Tables Vol C Tables 4.2.6.8 and 6.1.1.4'
 'N' 'N' 0.0311 0.0180 'International Tables Vol C Tables 4.2.6.8 and 6.1.1.4'
 'O' 'O' 0.0492 0.0322 'International Tables Vol C Tables 4.2.6.8 and 6.1.1.4'

_shelx_space_group_comment
;
The symmetry employed for this shelxl refinement is uniquely defined
by the following loop, which should always be used as a source of
symmetry information in preference to the above space-group names.
They are only intended as comments.
;
_space_group_crystal_system        'orthorhombic'
_space_group_IT_number             33
_space_group_name_H-M_alt          'P n a 21'
_space_group_name_Hall             'P 2c -2n'
loop_
  _space_group_symop_operation_xyz
 'x, y, z'
 '-x, -y, z+1/2'
 'x+1/2, -y+1/2, z'
 '-x+1/2, y+1/2, z+1/2'

_cell_length_a                     14.2446(3)
_cell_length_b                     16.7350(3)
_cell_length_c                     3.84405(9)
_cell_angle_alpha                  90
_cell_angle_beta                   90
_cell_angle_gamma                  90
_cell_volume                       916.36(3)
_cell_formula_units_Z              4
_cell_measurement_reflns_used      7937
_cell_measurement_temperature      99.98(10)
_cell_measurement_theta_max        75.9650
_cell_measurement_theta_min        4.0630
_shelx_estimated_absorpt_T_max     ?
_shelx_estimated_absorpt_T_min     ?
_exptl_absorpt_coefficient_mu      0.906
_exptl_absorpt_correction_T_max    1.00000
_exptl_absorpt_correction_T_min    0.40229
_exptl_absorpt_correction_type     multi-scan
_exptl_absorpt_process_details
;
CrysAlisPro 1.171.42.80a (Rigaku Oxford Diffraction, 2023)
Empirical absorption correction using spherical harmonics,
implemented in SCALE3 ABSPACK scaling algorithm.
;
_exptl_absorpt_special_details     ?
_exptl_crystal_colour              'clear yellow'
_exptl_crystal_colour_lustre       clear
_exptl_crystal_colour_primary      yellow
_exptl_crystal_density_diffrn      1.422
_exptl_crystal_density_meas        ?
_exptl_crystal_density_method      ?
_exptl_crystal_description         block
_exptl_crystal_F_000               416
_exptl_crystal_size_max            0.596
_exptl_crystal_size_mid            0.175
_exptl_crystal_size_min            0.133
_exptl_transmission_factor_max     ?
_exptl_transmission_factor_min     ?
_diffrn_reflns_av_R_equivalents    0.0201
_diffrn_reflns_av_unetI/netI       0.0151
_diffrn_reflns_Laue_measured_fraction_full  0.999
_diffrn_reflns_Laue_measured_fraction_max  0.999
_diffrn_reflns_limit_h_max         17
_diffrn_reflns_limit_h_min         -15
_diffrn_reflns_limit_k_max         20
_diffrn_reflns_limit_k_min         -20
_diffrn_reflns_limit_l_max         4
_diffrn_reflns_limit_l_min         -4
_diffrn_reflns_number              8667
_diffrn_reflns_point_group_measured_fraction_full  0.941
_diffrn_reflns_point_group_measured_fraction_max  0.940
_diffrn_reflns_theta_full          67.684
_diffrn_reflns_theta_max           68.216
_diffrn_reflns_theta_min           4.076
_diffrn_ambient_environment        N~2~
_diffrn_ambient_temperature        99.98(10)
_diffrn_detector                   'Hybrid Pixel Array Detector'
_diffrn_detector_area_resol_mean   10.0000
_diffrn_measured_fraction_theta_full  0.999
_diffrn_measured_fraction_theta_max  0.999
_diffrn_measurement_details
;
List of Runs (angles in degrees, time in seconds):

  # Type    Start    End  Width  t~exp~   \w     \q     \k     \f   Frames
--------------------------------------------------------------------------
  1  \w     25.00 113.00   1.00    0.34    --   43.52  20.00 -90.00   88
  2  \w     15.00 128.00   1.00    0.34    --   46.08  30.00   0.00  113
  3  \w     81.00 107.00   1.00    0.34    --  108.20  50.00-180.00   26
  4  \w     38.00 182.00   1.00    0.34    --  108.20  10.00  30.00  144
  5  \w    138.00 183.00   1.00    0.34    --  108.20  50.00 -60.00   45
  6  \w     28.00  53.00   1.00    0.34    --  108.20  50.00-120.00   25
  7  \w    128.00 154.00   1.00    0.34    --  108.20  50.00-180.00   26
  8  \w    107.00 194.00   1.00    0.34    --  108.20  50.00-120.00   87
  9  \w     19.00  67.00   1.00    0.34    --  108.20  40.00   0.00   48
 10  \w    114.00 180.00   1.00    0.34    --  108.20  40.00-120.00   66
 11  \w     23.00  77.00   1.00    0.34    --  108.20  50.00-180.00   54
 12  \w    -43.00  -2.00   1.00    0.34    --   43.52  60.00 150.00   41
 13  \w    -32.00  16.00   1.00    0.34    --   43.52  30.00  90.00   48
 14  \w    -43.00  -5.00   1.00    0.34    --   46.08  40.00 150.00   38
 15  \w    -32.00  10.00   1.00    0.34    --   46.08  10.00-180.00   42
 16  \w    -40.00 -14.00   1.00    0.34    --   46.08  60.00  30.00   26
 17  \w    -42.00   7.00   1.00    0.34    --   46.08  60.00-150.00   49
 18  \w     22.00  48.00   1.00    0.34    --  108.20  47.00-140.85   26
 19  \w     19.00  45.00   1.00    0.34    --  108.20  44.00-157.35   26
 20  \w     84.00 111.00   1.00    0.34    --  108.20  44.00 160.14   27
 21  \w     19.00  45.00   1.00    0.34    --  108.20  56.00-176.48   26
 22  \w     20.00  47.00   1.00    0.34    --  108.20  56.00-142.55   27
 23  \w    135.00 161.00   1.00    0.34    --  108.20  56.00-142.55   26
 24  \w     19.00  45.00   1.00    0.34    --  108.20  59.00-139.15   26
 25  \w     20.00  45.00   1.00    0.34    --  108.20  53.00 145.46   25
 26  \w    107.00 133.00   1.00    0.34    --  108.20  53.00 101.10   26
 27  \w     19.00  45.00   1.00    0.34    --  108.20  45.00 138.07   26
 28  \w     19.00  45.00   1.00    0.34    --  108.20  53.00 101.10   26
 29  \w     84.00 111.00   1.00    0.34    --  108.20  53.00 145.46   27
 30  \w     23.00  49.00   1.00    0.34    --  108.20  39.00 132.71   26
 31  \w     19.00  45.00   1.00    0.34    --  108.20  50.00  90.00   26
 32  \w     87.00 113.00   1.00    0.34    --  108.20  50.00  90.00   26
 33  \w     19.00  44.00   1.00    0.34    --  108.20  50.00-120.00   25
 34  \w     19.00  45.00   1.00    0.34    --  108.20  57.00 176.23   26
 35  \w     19.00  45.00   1.00    0.34    --  108.20  40.00 120.00   26
 36  \w     19.00  45.00   1.00    0.34    --  108.20  58.00-158.27   26
 37  \w     19.00  47.00   1.00    0.34    --  108.20  40.00-180.00   28
 38  \w     21.00  47.00   1.00    0.34    --  108.20  44.00 160.14   26
 39  \w     19.00  45.00   1.00    0.34    --  108.20  40.00 150.00   26
 40  \w     20.00  46.00   1.00    0.34    --  108.20  50.00 120.00   26
 41  \w     22.00  48.00   1.00    0.34    --  108.20  42.00 101.61   26
 42  \w     19.00  45.00   1.00    0.34    --  108.20  60.00 151.98   26
;
_diffrn_measurement_device         'four-circle diffractometer'
_diffrn_measurement_device_type    'XtaLAB AFC11 (RINC): quarter-chi single'
_diffrn_measurement_method         '\w scans'
_diffrn_orient_matrix_type        
 'CrysAlisPro convention (1999,Acta A55,543-557)'
_diffrn_orient_matrix_UB_11        -0.0265042000
_diffrn_orient_matrix_UB_12        0.0879631000
_diffrn_orient_matrix_UB_13        -0.0657609000
_diffrn_orient_matrix_UB_21        -0.1048592000
_diffrn_orient_matrix_UB_22        -0.0221570000
_diffrn_orient_matrix_UB_23        0.0166231000
_diffrn_orient_matrix_UB_31        -0.0000013000
_diffrn_orient_matrix_UB_32        0.0155642000
_diffrn_orient_matrix_UB_33        0.3950487000
_diffrn_radiation_monochromator    mirror
_diffrn_radiation_probe            x-ray
_diffrn_radiation_type             'Cu K\a'
_diffrn_radiation_wavelength       1.54184
_diffrn_source                     'Rotating-anode X-ray tube (dual wavelength)'
_diffrn_source_type                'Rigaku (Cu) X-ray DW Source'
_reflns_Friedel_coverage           0.620
_reflns_Friedel_fraction_full      0.860
_reflns_Friedel_fraction_max       0.858
_reflns_number_gt                  1571
_reflns_number_total               1583
_reflns_special_details
;
 Reflections were merged by SHELXL according to the crystal
 class for the calculation of statistics and refinement.
 
 _reflns_Friedel_fraction is defined as the number of unique
 Friedel pairs measured divided by the number that would be
 possible theoretically, ignoring centric projections and
 systematic absences.
;
_reflns_threshold_expression       'I > 2\s(I)'
_computing_cell_refinement         'CrysAlisPro 1.171.42.80a (Rigaku OD, 2023)'
_computing_data_collection         'CrysAlisPro 1.171.42.80a (Rigaku OD, 2023)'
_computing_data_reduction          'CrysAlisPro 1.171.42.80a (Rigaku OD, 2023)'
_computing_molecular_graphics      'Olex2 1.5 (Dolomanov et al., 2009)'
_computing_publication_material    'Olex2 1.5 (Dolomanov et al., 2009)'
_computing_structure_refinement    'SHELXL 2019/3 (Sheldrick, 2015)'
_computing_structure_solution      'SHELXT  (Sheldrick, 2015)'
_refine_diff_density_max           0.180
_refine_diff_density_min           -0.150
_refine_diff_density_rms           0.034
_refine_ls_abs_structure_details
;
 Flack x determined using 599 quotients [(I+)-(I-)]/[(I+)+(I-)]
 (Parsons, Flack and Wagner, Acta Cryst. B69 (2013) 249-259).
;
_refine_ls_abs_structure_Flack     -0.10(7)
_refine_ls_extinction_coef         0.0084(11)
_refine_ls_extinction_expression  
 'Fc^*^=kFc[1+0.001xFc^2^\l^3^/sin(2\q)]^-1/4^'
_refine_ls_extinction_method       'SHELXL-2019/2 (Sheldrick 2019)'
_refine_ls_goodness_of_fit_ref     1.085
_refine_ls_hydrogen_treatment      constr
_refine_ls_matrix_type             full
_refine_ls_number_parameters       131
_refine_ls_number_reflns           1583
_refine_ls_number_restraints       1
_refine_ls_R_factor_all            0.0247
_refine_ls_R_factor_gt             0.0246
_refine_ls_restrained_S_all        1.085
_refine_ls_shift/su_max            0.000
_refine_ls_shift/su_mean           0.000
_refine_ls_structure_factor_coef   Fsqd
_refine_ls_weighting_details      
 'w=1/[\s^2^(Fo^2^)+(0.0431P)^2^+0.1410P] where P=(Fo^2^+2Fc^2^)/3'
_refine_ls_weighting_scheme        calc
_refine_ls_wR_factor_gt            0.0682
_refine_ls_wR_factor_ref           0.0683
_refine_special_details            ?
_olex2_refinement_description
;
1. Fixed Uiso
 At 1.2 times of:
  All C(H) groups
 At 1.5 times of:
  All C(H,H,H) groups
2.a Aromatic/amide H refined with riding coordinates:
 C3(H3), C6(H6), C2(H2)
2.b Idealised Me refined as rotating group:
 C7(H7A,H7B,H7C), C9(H9A,H9B,H9C), C8(H8A,H8B,H8C)
;
_atom_sites_solution_hydrogens     geom
_atom_sites_solution_primary       dual
_atom_sites_solution_secondary     ?
loop_
  _atom_site_label
  _atom_site_type_symbol
  _atom_site_fract_x
  _atom_site_fract_y
  _atom_site_fract_z
  _atom_site_U_iso_or_equiv
  _atom_site_adp_type
  _atom_site_occupancy
  _atom_site_site_symmetry_order
  _atom_site_calc_flag
  _atom_site_refinement_flags_posn
  _atom_site_refinement_flags_adp
  _atom_site_refinement_flags_occupancy
  _atom_site_disorder_assembly
  _atom_site_disorder_group
 O3 O 0.84145(7) 0.59404(7) 0.6752(3) 0.0241(3) Uani 1 1 d . . . . .
 O2 O 0.56431(8) 0.76632(6) 0.3937(4) 0.0304(3) Uani 1 1 d . . . . .
 O1 O 0.45971(8) 0.68421(7) 0.1977(4) 0.0348(4) Uani 1 1 d . . . . .
 N1 N 0.53901(9) 0.69845(8) 0.3093(4) 0.0234(3) Uani 1 1 d . . . . .
 N2 N 0.79651(9) 0.44563(8) 0.4283(4) 0.0222(3) Uani 1 1 d . . . . .
 C5 C 0.75648(11) 0.58636(9) 0.5173(5) 0.0196(4) Uani 1 1 d . . . . .
 C3 C 0.64474(11) 0.49725(9) 0.2456(5) 0.0208(4) Uani 1 1 d . . . . .
 H3 H 0.627894 0.445806 0.161771 0.025 Uiso 1 1 calc R U . . .
 C1 C 0.60518(10) 0.63325(9) 0.3404(5) 0.0196(4) Uani 1 1 d . . . . .
 C7 C 0.86687(11) 0.67152(9) 0.8029(5) 0.0237(4) Uani 1 1 d . . . . .
 H7A H 0.820044 0.689462 0.972598 0.036 Uiso 1 1 calc R U . . .
 H7B H 0.869362 0.709400 0.608751 0.036 Uiso 1 1 calc R U . . .
 H7C H 0.928593 0.668678 0.914879 0.036 Uiso 1 1 calc R U . . .
 C6 C 0.69284(11) 0.64809(9) 0.4879(5) 0.0199(4) Uani 1 1 d . . . . .
 H6 H 0.708582 0.700157 0.567174 0.024 Uiso 1 1 calc R U . . .
 C4 C 0.73402(10) 0.50828(9) 0.3895(5) 0.0191(4) Uani 1 1 d . . . . .
 C2 C 0.58014(11) 0.55875(9) 0.2212(5) 0.0206(4) Uani 1 1 d . . . . .
 H2 H 0.519747 0.549706 0.124019 0.025 Uiso 1 1 calc R U . . .
 C9 C 0.76170(12) 0.36519(9) 0.3643(6) 0.0257(4) Uani 1 1 d . . . . .
 H9A H 0.752326 0.357527 0.113944 0.039 Uiso 1 1 calc R U . . .
 H9B H 0.701875 0.357739 0.485919 0.039 Uiso 1 1 calc R U . . .
 H9C H 0.807467 0.326144 0.449950 0.039 Uiso 1 1 calc R U . . .
 C8 C 0.89443(11) 0.45446(9) 0.3152(5) 0.0266(4) Uani 1 1 d . . . . .
 H8A H 0.915024 0.509599 0.354591 0.040 Uiso 1 1 calc R U . . .
 H8B H 0.899292 0.441761 0.067017 0.040 Uiso 1 1 calc R U . . .
 H8C H 0.934337 0.417907 0.448684 0.040 Uiso 1 1 calc R U . . .

loop_
  _atom_site_aniso_label
  _atom_site_aniso_U_11
  _atom_site_aniso_U_22
  _atom_site_aniso_U_33
  _atom_site_aniso_U_23
  _atom_site_aniso_U_13
  _atom_site_aniso_U_12
 O3 0.0197(5) 0.0196(5) 0.0330(7) -0.0040(5) -0.0048(5) -0.0007(4)
 O2 0.0275(6) 0.0181(6) 0.0457(9) -0.0031(6) -0.0026(6) 0.0009(4)
 O1 0.0230(6) 0.0286(6) 0.0528(10) -0.0024(6) -0.0136(7) 0.0029(5)
 N1 0.0216(7) 0.0211(6) 0.0274(9) 0.0006(6) -0.0008(7) 0.0003(5)
 N2 0.0206(7) 0.0180(6) 0.0278(8) -0.0022(6) 0.0004(6) 0.0014(5)
 C5 0.0182(7) 0.0206(8) 0.0201(9) 0.0003(6) 0.0005(7) -0.0030(6)
 C3 0.0238(7) 0.0179(7) 0.0209(9) -0.0014(7) 0.0020(7) -0.0027(5)
 C1 0.0200(7) 0.0191(7) 0.0199(9) 0.0012(6) 0.0018(7) 0.0015(6)
 C7 0.0219(7) 0.0218(7) 0.0275(10) -0.0045(7) -0.0028(7) -0.0044(6)
 C6 0.0216(7) 0.0177(7) 0.0204(9) -0.0009(6) 0.0033(7) -0.0031(6)
 C4 0.0203(7) 0.0184(7) 0.0187(8) 0.0000(7) 0.0024(7) 0.0002(6)
 C2 0.0188(7) 0.0224(7) 0.0205(9) 0.0007(7) -0.0005(6) -0.0029(6)
 C9 0.0290(8) 0.0185(7) 0.0298(10) -0.0027(7) -0.0003(8) 0.0014(6)
 C8 0.0218(8) 0.0277(8) 0.0302(11) -0.0019(8) 0.0016(8) 0.0042(6)

_geom_special_details
;
 All esds (except the esd in the dihedral angle between two l.s. planes)
 are estimated using the full covariance matrix.  The cell esds are taken
 into account individually in the estimation of esds in distances, angles
 and torsion angles; correlations between esds in cell parameters are only
 used when they are defined by crystal symmetry.  An approximate (isotropic)
 treatment of cell esds is used for estimating esds involving l.s. planes.
;
loop_
  _geom_bond_atom_site_label_1
  _geom_bond_atom_site_label_2
  _geom_bond_distance
  _geom_bond_site_symmetry_2
  _geom_bond_publ_flag
 O3 C5 1.3599(19) . ?
 O3 C7 1.4330(18) . ?
 O2 N1 1.2349(18) . ?
 O1 N1 1.2316(19) . ?
 N1 C1 1.4468(19) . ?
 N2 C4 1.383(2) . ?
 N2 C9 1.4555(19) . ?
 N2 C8 1.468(2) . ?
 C5 C6 1.379(2) . ?
 C5 C4 1.432(2) . ?
 C3 H3 0.9500 . ?
 C3 C4 1.399(2) . ?
 C3 C2 1.384(2) . ?
 C1 C6 1.394(2) . ?
 C1 C2 1.375(2) . ?
 C7 H7A 0.9800 . ?
 C7 H7B 0.9800 . ?
 C7 H7C 0.9800 . ?
 C6 H6 0.9500 . ?
 C2 H2 0.9500 . ?
 C9 H9A 0.9800 . ?
 C9 H9B 0.9800 . ?
 C9 H9C 0.9800 . ?
 C8 H8A 0.9800 . ?
 C8 H8B 0.9800 . ?
 C8 H8C 0.9800 . ?

loop_
  _geom_angle_atom_site_label_1
  _geom_angle_atom_site_label_2
  _geom_angle_atom_site_label_3
  _geom_angle
  _geom_angle_site_symmetry_1
  _geom_angle_site_symmetry_3
  _geom_angle_publ_flag
 C5 O3 C7 117.60(12) . . ?
 O2 N1 C1 118.80(13) . . ?
 O1 N1 O2 122.48(13) . . ?
 O1 N1 C1 118.71(12) . . ?
 C4 N2 C9 117.62(13) . . ?
 C4 N2 C8 120.21(13) . . ?
 C9 N2 C8 111.51(13) . . ?
 O3 C5 C6 123.43(14) . . ?
 O3 C5 C4 115.98(13) . . ?
 C6 C5 C4 120.55(14) . . ?
 C4 C3 H3 118.9 . . ?
 C2 C3 H3 118.9 . . ?
 C2 C3 C4 122.22(14) . . ?
 C6 C1 N1 118.88(13) . . ?
 C2 C1 N1 119.15(14) . . ?
 C2 C1 C6 121.97(14) . . ?
 O3 C7 H7A 109.5 . . ?
 O3 C7 H7B 109.5 . . ?
 O3 C7 H7C 109.5 . . ?
 H7A C7 H7B 109.5 . . ?
 H7A C7 H7C 109.5 . . ?
 H7B C7 H7C 109.5 . . ?
 C5 C6 C1 119.28(14) . . ?
 C5 C6 H6 120.4 . . ?
 C1 C6 H6 120.4 . . ?
 N2 C4 C5 120.72(14) . . ?
 N2 C4 C3 121.84(13) . . ?
 C3 C4 C5 117.33(13) . . ?
 C3 C2 H2 120.7 . . ?
 C1 C2 C3 118.63(14) . . ?
 C1 C2 H2 120.7 . . ?
 N2 C9 H9A 109.5 . . ?
 N2 C9 H9B 109.5 . . ?
 N2 C9 H9C 109.5 . . ?
 H9A C9 H9B 109.5 . . ?
 H9A C9 H9C 109.5 . . ?
 H9B C9 H9C 109.5 . . ?
 N2 C8 H8A 109.5 . . ?
 N2 C8 H8B 109.5 . . ?
 N2 C8 H8C 109.5 . . ?
 H8A C8 H8B 109.5 . . ?
 H8A C8 H8C 109.5 . . ?
 H8B C8 H8C 109.5 . . ?

loop_
  _geom_torsion_atom_site_label_1
  _geom_torsion_atom_site_label_2
  _geom_torsion_atom_site_label_3
  _geom_torsion_atom_site_label_4
  _geom_torsion
  _geom_torsion_site_symmetry_1
  _geom_torsion_site_symmetry_2
  _geom_torsion_site_symmetry_3
  _geom_torsion_site_symmetry_4
  _geom_torsion_publ_flag
 O3 C5 C6 C1 -176.12(16) . . . . ?
 O3 C5 C4 N2 0.0(2) . . . . ?
 O3 C5 C4 C3 176.06(15) . . . . ?
 O2 N1 C1 C6 4.6(2) . . . . ?
 O2 N1 C1 C2 -174.85(17) . . . . ?
 O1 N1 C1 C6 -175.82(16) . . . . ?
 O1 N1 C1 C2 4.8(3) . . . . ?
 N1 C1 C6 C5 -179.75(17) . . . . ?
 N1 C1 C2 C3 178.64(17) . . . . ?
 C7 O3 C5 C6 -2.8(2) . . . . ?
 C7 O3 C5 C4 179.30(15) . . . . ?
 C6 C5 C4 N2 -177.99(17) . . . . ?
 C6 C5 C4 C3 -1.9(2) . . . . ?
 C6 C1 C2 C3 -0.8(3) . . . . ?
 C4 C5 C6 C1 1.7(2) . . . . ?
 C4 C3 C2 C1 0.5(3) . . . . ?
 C2 C3 C4 N2 176.83(17) . . . . ?
 C2 C3 C4 C5 0.8(3) . . . . ?
 C2 C1 C6 C5 -0.3(2) . . . . ?
 C9 N2 C4 C5 166.63(17) . . . . ?
 C9 N2 C4 C3 -9.3(3) . . . . ?
 C8 N2 C4 C5 -51.8(2) . . . . ?
 C8 N2 C4 C3 132.32(18) . . . . ?

_shelx_res_file
;
TITL s6265l_cu_a.res in Pna2(1)
    s6265l_cu.res
    created by SHELXL-2019/3 at 15:39:41 on 23-Mar-2023
REM Old TITL s6265l_Cu in Pna2(1)
REM SHELXT solution in Pna2(1): R1 0.091, Rweak 0.037, Alpha 0.001
REM <I/s> 1.963 for 83 systematic absences, Orientation as input
REM Flack x = 0.022 ( 0.070 ) from 668 Parsons' quotients
REM Formula found by SHELXT: C8 N1 O1
CELL 1.54184 14.244626 16.734956 3.844049 90 90 90
ZERR 4 0.000252 0.000272 0.000086 0 0 0
LATT -1
SYMM -X,-Y,0.5+Z
SYMM 0.5+X,0.5-Y,+Z
SYMM 0.5-X,0.5+Y,0.5+Z
SFAC C H N O
UNIT 36 48 8 12

L.S. 4
PLAN  5
TEMP -173
CONF
MORE -1
BOND $H
fmap 2
acta
SHEL 9999 0.83
REM <olex2.extras>
REM <HklSrc "%.\\s6265l_Cu.hkl">
REM </olex2.extras>

WGHT    0.043100    0.141000
EXTI    0.008413
FVAR      12.03459
O3    4    0.841448    0.594043    0.675166    11.00000    0.01966    0.01961 =
         0.03299   -0.00401   -0.00480   -0.00067
O2    4    0.564309    0.766317    0.393692    11.00000    0.02755    0.01808 =
         0.04568   -0.00311   -0.00260    0.00091
O1    4    0.459708    0.684214    0.197705    11.00000    0.02304    0.02860 =
         0.05276   -0.00241   -0.01364    0.00294
N1    3    0.539014    0.698453    0.309268    11.00000    0.02161    0.02113 =
         0.02736    0.00065   -0.00078    0.00033
N2    3    0.796510    0.445635    0.428252    11.00000    0.02064    0.01798 =
         0.02783   -0.00223    0.00041    0.00140
C5    1    0.756484    0.586362    0.517349    11.00000    0.01819    0.02061 =
         0.02009    0.00027    0.00054   -0.00297
C3    1    0.644735    0.497250    0.245570    11.00000    0.02375    0.01785 =
         0.02086   -0.00137    0.00195   -0.00269
AFIX  43
H3    2    0.627894    0.445806    0.161771    11.00000   -1.20000
AFIX   0
C1    1    0.605181    0.633252    0.340441    11.00000    0.01996    0.01908 =
         0.01989    0.00124    0.00176    0.00145
C7    1    0.866871    0.671519    0.802947    11.00000    0.02190    0.02177 =
         0.02751   -0.00450   -0.00282   -0.00437
AFIX 137
H7A   2    0.820044    0.689462    0.972598    11.00000   -1.50000
H7B   2    0.869362    0.709400    0.608751    11.00000   -1.50000
H7C   2    0.928593    0.668678    0.914879    11.00000   -1.50000
AFIX   0
C6    1    0.692839    0.648089    0.487858    11.00000    0.02160    0.01775 =
         0.02043   -0.00086    0.00325   -0.00313
AFIX  43
H6    2    0.708582    0.700157    0.567174    11.00000   -1.20000
AFIX   0
C4    1    0.734023    0.508279    0.389522    11.00000    0.02029    0.01843 =
         0.01867   -0.00005    0.00240    0.00016
C2    1    0.580143    0.558752    0.221161    11.00000    0.01876    0.02244 =
         0.02046    0.00072   -0.00053   -0.00293
AFIX  43
H2    2    0.519747    0.549706    0.124019    11.00000   -1.20000
AFIX   0
C9    1    0.761701    0.365191    0.364292    11.00000    0.02897    0.01848 =
         0.02975   -0.00274   -0.00030    0.00138
AFIX 137
H9A   2    0.752326    0.357527    0.113944    11.00000   -1.50000
H9B   2    0.701875    0.357739    0.485919    11.00000   -1.50000
H9C   2    0.807467    0.326144    0.449950    11.00000   -1.50000
AFIX   0
C8    1    0.894433    0.454459    0.315238    11.00000    0.02181    0.02769 =
         0.03018   -0.00191    0.00157    0.00419
AFIX 137
H8A   2    0.915024    0.509599    0.354591    11.00000   -1.50000
H8B   2    0.899292    0.441761    0.067017    11.00000   -1.50000
H8C   2    0.934337    0.417907    0.448684    11.00000   -1.50000
AFIX   0
HKLF 4


REM  s6265l_cu_a.res in Pna2(1)
REM wR2 = 0.0683, GooF = S = 1.085, Restrained GooF = 1.085 for all data
REM R1 = 0.0246 for 1571 Fo > 4sig(Fo) and 0.0247 for all 1583 data
REM 131 parameters refined using 1 restraints

END

WGHT      0.0430      0.1410

REM Highest difference peak  0.180,  deepest hole -0.150,  1-sigma level  0.034
Q1    1   0.6834  0.5013  0.4254  11.00000  0.05    0.18
Q2    1   0.6987  0.5074  0.2472  11.00000  0.05    0.17
Q3    1   0.7664  0.4845  0.3323  11.00000  0.05    0.16
Q4    1   0.7337  0.6205  0.3968  11.00000  0.05    0.15
Q5    1   0.7455  0.5478  0.4142  11.00000  0.05    0.15
;
_shelx_res_checksum                87951
_shelx_hkl_file
;
   0   0  -3 340.116 127.964  12
   0   0  -3 393.598 110.561  17
   0   0  -2 385400. 8336.18  14
   0   0  -1 35.9324 13.2632  15
   0   0   1 89.9114 25.7671   2
   0   0   1 967.132 50.9721   1
   0   0   2 387978. 8319.95   2
   0   0   3 19.9004 64.2299   8
   0   0   3 18.5500 75.0242  23
   0   0   4 617.219 88.7715  23
   0  -1  -3 3400.72 278.290  12
   0   1  -3 3728.71 247.230  17
   0   1  -2 152.468 64.1327  14
   0   1  -2 161.388 118.820  12
   0   1  -1 186613. 4024.79  14
   0   1  -1 185582. 3995.45  15
   0  -1   0 27.3403 12.3068   1
   0   1   0 9.65664 8.44534  15
   0  -1   1 187911. 4055.10   2
   0   1   1 187779. 4047.06   2
   0  -1   1 190178. 4075.37   1
   0  -1   2 182.326 37.2286   2
   0   1   3 3458.28 184.377  23
   0  -1   3 3185.29 178.870   8
   0  -1   3 3437.67 195.359  23
   0  -1   4 25.7788 71.4683  23
   0  -1   4 49.1847 64.9698   8
   0   2  -3 1178.47 156.089  17
   0   2  -2 6254.12 300.191  12
   0   2  -1 86.8942 66.7478  12
   0   2  -1 768.661 59.5955  14
   0  -2   0 94995.0 2061.06   1
   0  -2   1 398.982 48.7851   2
   0  -2   2 6340.31 187.248   2
   0   2   3 9.98006 66.8345  23
   0  -2   3 190.133 76.2360  10
   0  -2   3 90.3906 79.6181   8
   0  -2   3 107.781 84.0279  23
   0  -2   4 8765.43 303.862   5
   0  -2   4 9346.82 326.151   8
   0  -2   4 9411.83 326.191  23
   0   3  -3 36662.0 1049.89  17
   0   3  -2 63.6423 114.649  12
   0   3  -1 392648. 8422.42  14
   0   3  -1 396203. 8471.28  12
   0   3  -1 388122. 8411.38  15
   0   3   0 64.7193 35.6249  17
   0  -3   0-4.54961 42.9377   1
   0  -3   1 407790. 8807.85   1
   0  -3   1 408731. 8792.84   2
   0  -3   2 49.5021 40.6705   2
   0  -3   3 35025.4 904.524  23
   0  -3   3 34358.7 896.537   8
   0  -3   3 33214.3 880.140  10
   0  -3   4 77.7449 75.1714   8
   0   4  -3 143.831 122.987  17
   0   4  -2 47439.5 1182.96  17
   0   4  -2 47428.3 1224.57  12
   0   4  -1 255.937 81.4868  12
   0   4  -1 81.6694 43.4323  15
   0  -4   0 17668.3 445.368   1
   0   4   0 18125.7 428.657  17
   0  -4   0 17108.9 463.087  16
   0  -4   1 54.6675 65.1909   1
   0  -4   1 99.3762 62.2630   2
   0  -4   2 44085.7 1030.60   2
   0  -4   3 116.384 94.4676   8
   0  -4   3 104.408 96.2915  23
   0  -4   3 50.4141 77.1664  10
   0  -4   4 2823.22 171.451   8
   0   5  -3 4527.19 289.409  17
   0  -5  -3 4477.07 408.065  16
   0   5  -2 82.3779 96.5631  17
   0   5  -2 209.079 118.212  12
   0   5  -1 86.7150 52.8485  15
   0   5  -1 120.320 76.8629  17
   0  -5   0 55.7200 93.9467  16
   0  -5   0 25.1793 49.3161   1
   0   5   0 11.0540 38.1275  17
   0  -5   1 85.3929 75.5883   2
   0  -5   2 268.722 86.4214   1
   0  -5   2 279.370 64.8861   2
   0  -5   3 4234.07 220.490  10
   0   5   3 3873.72 194.182  26
   0  -5   3 4101.02 223.381  23
   0  -5   3 4344.97 227.432   8
   0  -5   4 12.3977 66.8701  10
   0  -5   4 39.8841 83.8814   8
   0  -6  -3 187.759 233.735  16
   0   6  -3 131.138 130.818  17
   0   6  -2 84087.3 2041.69  12
   0   6  -1 8.22063 85.4483  17
   0   6  -1 18.9837 65.7987  15
   0  -6   0 65092.9 1510.71  16
   0  -6   0 63721.8 1479.48   1
   0  -6   1-10.4545 101.593   2
   0  -6   2 82615.9 1953.74   2
   0  -6   2 87699.8 2027.74   1
   0   6   3 51.0732 70.6644  26
   0  -6   3 121.211 92.2684  10
   0  -6   4 8043.53 301.082   8
   0  -6   4 7503.46 282.834  10
   0   7  -3 38379.4 1152.26  17
   0  -7  -3 44636.9 1403.71  16
   0  -7  -2-16.8112 179.131  16
   0   7  -1 250138. 5372.15  17
   0   7  -1 240293. 5351.07  15
   0  -7   0-34.0438 77.6003   1
   0  -7   1 247253. 5537.96   1
   0  -7   1 255482. 5553.80   2
   0  -7   2 194.611 92.6130   1
   0  -7   2 148.122 77.3200   2
   0  -7   3 38708.1 1022.76  23
   0   7   3 39142.3 996.723  26
   0  -7   3 39009.6 1023.39  10
   0  -7   4 62.7541 74.1211  10
   0  -7   4 82.3384 82.3983   8
   0  -8  -3-133.179 266.820  16
   0   8  -3 67.9171 109.144  17
   0  -8  -2 71085.8 1897.07  16
   0   8  -2 70330.7 1750.21  17
   0   8  -1 22.8103 67.7007  15
   0   8  -1 101.788 98.3973  17
   0  -8   0 60398.0 1438.67   1
   0  -8   1 97.0471 106.789   2
   0  -8   1-4.60695 106.393   1
   0   8   2 71456.4 1704.00  29
   0  -8   2 73206.4 1707.94  10
   0  -8   2 70722.7 1692.66  23
   0  -8   2 72001.4 1756.11   2
   0  -8   2 73147.4 1698.34   8
   0   8   3 99.2962 79.2262  26
   0  -8   3 67.1303 107.838  23
   0  -8   3 146.567 99.0363   8
   0  -8   3 64.6925 93.4654  10
   0  -8   4 12799.1 395.787  10
   0  -8   4 13039.3 406.011   8
   0  -9  -2 99.7850 227.981  16
   0   9  -2-47.8876 118.511  17
   0  -9  -1 1814.12 227.456  16
   0   9  -1 1754.42 146.254  17
   0  -9   0-3.92205 87.1478   1
   0  -9   1 1947.45 174.769   1
   0   9   2 50.1658 58.0620  20
   0  -9   2 52.8451 82.3046  23
   0  -9   2 60.6068 81.3771  10
   0   9   2 129.616 72.6567  29
   0  -9   2 102.177 102.828   2
   0  -9   3 20561.5 611.536   8
   0   9   3 19369.0 585.174  26
   0  -9   4 60.2360 67.5625  10
   0  10  -2 90299.9 2101.59  38
   0  10  -2 92046.0 2220.36  17
   0  10  -2 88472.2 2124.47  42
   0  10  -1-4.18860 85.8645  17
   0 -10  -1 43.8724 177.300  16
   0 -10   1 172.599 114.424   1
   0 -10   1 120.281 107.888   2
   0 -10   2 94400.2 2228.19  10
   0  10   2 97118.8 2243.23  29
   0 -10   2 94328.2 2209.92   8
   0  10   2 95154.4 2212.20  20
   0 -10   2 100756. 2243.22   9
   0 -10   2 98725.4 2325.07   2
   0  10   2 90131.6 2211.13  26
   0 -10   3 17.6628 95.6523   8
   0  10   3 20.2010 78.8274  26
   0 -10   4 435.220 74.9865  10
   0  11  -3 25688.1 699.095  37
   0  11  -2 92.6889 93.0887  42
   0  11  -2 45.2640 122.041  17
   0  11  -2 55.7542 80.2037  38
   0  11  -1 11976.5 415.470  17
   0  11  -1 10988.6 406.234   4
   0  11  -1 11791.8 385.392  38
   0 -11  -1 11016.6 518.396  16
   0  11  -1 12562.8 401.496  42
   0  11  -1 12170.0 383.665  39
   0 -11   0-5.19360 89.6168   1
   0 -11   1 10909.4 488.936   2
   0 -11   1 11805.4 476.411   1
   0  11   1 11407.1 372.465  32
   0 -11   1 12014.8 426.107   9
   0 -11   2 172.186 89.6822   8
   0 -11   2 42.1702 93.0171   9
   0  11   2 62.8474 68.5771  20
   0  11   2 87.2411 84.4532  29
   0 -11   2 163.074 111.954   2
   0 -11   2 159.783 99.7711  10
   0  11   2 132.323 84.9446  26
   0 -11   3 27830.6 763.710   8
   0 -11   3 27091.0 770.772  10
   0  11   3 27473.7 751.264  26
   0 -11   4 77.0647 52.7471  10
   0 -11   4 10.6061 53.1458   8
   0  12  -3-44.8033 70.1592  37
   0  12  -2 17800.4 532.029  38
   0  12  -2 17938.6 548.261  42
   0  12  -2 16983.3 603.791  17
   0  12  -1 22.4084 81.0628  38
   0  12  -1-3.58898 64.6144  39
   0  12  -1 14.6834 80.3464   4
   0  12  -1 35.4024 91.3201  42
   0  12  -1-10.4858 70.8437  25
   0  12   0 15592.2 463.128  34
   0  12   0 15052.5 459.690  11
   0  12   0 15619.1 458.475  21
   0  12   0 14713.7 451.437  37
   0 -12   1 130.870 103.883   9
   0  12   1 105.071 85.7658   4
   0  12   1 7.14473 66.7129  11
   0 -12   1 74.3400 79.2222  10
   0 -12   1 23.0662 123.094   2
   0  12   2 17948.6 554.404  26
   0 -12   2 17024.7 536.895   8
   0 -12   2 17477.8 558.007  10
   0  12   2 17411.5 546.900  20
   0  12   2 18447.5 579.253  29
   0 -12   2 18624.0 572.362   9
   0  12   3 91.3669 74.0991  26
   0 -12   3 87.4278 93.7537  10
   0 -12   3 88.3626 90.2949   8
   0  13  -3 24846.2 677.143  34
   0  13  -3 24878.1 652.620  37
   0  13  -3 24691.9 678.758  21
   0  13  -3 25459.0 678.912  11
   0  13  -2-18.9705 110.102  34
   0  13  -2 67.6686 88.7844  42
   0  13  -2 44.8488 79.4828  38
   0  13  -2-30.7663 94.6327  37
   0  13  -1 39461.5 1024.03  21
   0  13  -1 39780.0 1021.42  42
   0  13  -1 40253.0 1015.21  38
   0  13  -1 37737.3 1051.83   4
   0 -13   0 154.727 116.044   9
   0 -13   0-62.1402 142.638   2
   0  13   0-3.57814 72.0288  37
   0  13   0 270.358 79.8609  11
   0  13   0-14.1254 75.8838  21
   0  13   0 7.41600 83.8000  34
   0  13   0 15.3923 58.8686  19
   0 -13   1 40088.6 1077.39   9
   0  13   1 38521.7 1049.54   4
   0  13   1 39679.5 1015.63  26
   0  13   1 40992.7 1014.55  11
   0  13   2 100.931 73.7379  20
   0 -13   2 54.2990 92.3677  10
   0  13   2 160.785 90.7480  29
   0  13   2 60.8758 87.5514  26
   0 -13   2 108.525 87.4443   8
   0 -13   2 132.928 97.3013   9
   0 -13   3 25070.0 694.654  10
   0 -13   3 25331.2 683.929   8
   0  14  -3 98.0106 69.9360  34
   0  14  -3 92.6825 58.2408  37
   0  14  -3 93.8912 65.4583  11
   0  14  -3-2.85510 68.5775  21
   0  14  -2 21724.8 631.324  37
   0  14  -2 20855.3 608.300  42
   0  14  -2 21751.5 641.620  34
   0  14  -2 21051.5 634.910  21
   0  14  -2 21155.5 643.801  11
   0  14  -2 21803.8 606.664  38
   0  14  -1 36.3081 75.4288  36
   0  14  -1 55.7679 95.8673  21
   0 -14  -1-9.55883 148.459   2
   0  14  -1 40.8539 94.5148  38
   0  14   0 17656.7 522.835  11
   0 -14   0 15626.2 568.096   9
   0  14   0 16654.8 485.855  19
   0  14   0 16857.6 512.923  37
   0 -14   0 16071.8 673.510   2
   0  14   0 17288.7 511.006  21
   0 -14   1 195.097 121.840   9
   0  14   1 92.8769 99.9826   4
   0  14   1 254.003 82.1190  11
   0 -14   1 93.3071 130.755   2
   0  14   1 139.522 82.1525  26
   0  14   2 21620.6 628.738  20
   0 -14   2 21655.4 639.739   9
   0 -14   2 22741.9 655.848  10
   0  14   2 21882.7 661.909  29
   0  14   2 22290.4 641.113  26
   0 -14   3 28.4242 66.5661   8
   0 -14   3 41.7480 76.6140  10
   0  15  -3 11027.0 328.084  21
   0  15  -3 10917.3 307.838  37
   0  15  -3 10739.8 322.034  34
   0  15  -3 11343.7 325.191  36
   0  15  -3 11407.9 326.057  11
   0  15  -2 83.8342 87.3770  37
   0  15  -2 19.8692 94.4857  34
   0  15  -2 32.9962 85.3066  11
   0 -15  -2-107.745 113.611   9
   0 -15  -1 81100.4 2041.65   9
   0  15  -1 83202.4 1933.35  36
   0  15  -1 82543.3 1960.91  38
   0  15  -1 84707.4 1984.71  11
   0  15  -1 85734.3 1974.17  21
   0 -15   0 38.2846 136.551   2
   0  15   0 63.3700 78.2389  11
   0  15   0 149.415 91.1053  37
   0 -15   0-23.7523 122.010   9
   0 -15   1 83131.8 2005.34   9
   0  15   1 82976.1 1936.31  26
   0  15   1 82861.7 1930.91  11
   0  15   2 92.1381 87.4938  29
   0  15   2 47.5387 61.6706  20
   0 -15   2 39.4922 76.6742   9
   0 -15   2-11.9413 79.1884  10
   0  15   2 52.1942 74.8730  26
   0 -15   3 11353.4 338.964  10
   0 -15   3 10298.3 312.238   8
   0  16  -3-6.01905 37.8644  21
   0  16  -3-8.49161 34.5363  11
   0  16  -3-3.20098 38.2444  19
   0  16  -3 13.9316 36.1856  34
   0  16  -3 18.7264 31.9242  36
   0  16  -2 43010.3 1082.03  34
   0  16  -2 44012.2 1060.37  36
   0 -16  -2 44965.9 1141.84   9
   0  16  -2 42777.4 1085.46  11
   0  16  -2 44516.6 1081.95  37
   0 -16  -1-120.527 117.918   9
   0  16  -1 28.8291 71.1735  19
   0  16  -1 84.8963 85.5813  21
   0  16  -1-41.5615 89.1206  11
   0  16   0 38054.8 967.184  37
   0  16   0 37682.3 970.034  11
   0 -16   0 37203.4 1042.69   9
   0 -16   1 24.6343 104.780   9
   0  16   1 28.9621 64.3234  11
   0  16   1 33.0686 67.9440  26
   0  16   2 44269.3 1043.26  26
   0 -16   2 43181.9 1052.41  10
   0  16   2 42557.6 1063.69  29
   0 -16   3 24.1723 41.1244  10
   0  17  -2 71.3384 49.4985  36
   0  17  -2-8.45596 64.4039  11
   0  17  -2 97.5598 68.8030  34
   0 -17  -2 136.487 89.1626   9
   0  17  -2 15.7101 59.7198  19
   0  17  -2-31.9748 69.6956  37
   0  17  -1 40723.2 1020.02  11
   0  17  -1 40256.5 991.436  19
   0  17  -1 41080.6 1009.51  21
   0 -17  -1 41374.4 1081.05   9
   0  17  -1 39141.1 956.765  36
   0 -17   0 10.4880 112.448   9
   0  17   0 6.95818 66.0049  11
   0  17   1 39393.3 966.688  26
   0  17   1 38941.9 963.934  11
   0  17   1 41503.0 1034.58  29
   0 -17   1 40591.4 1038.10   9
   0  17   2 7.75583 40.0152  20
   0  17   2 24.2181 60.0787  29
   0  18  -2 5769.43 192.711  19
   0  18  -2 5713.55 203.128  11
   0  18  -1 12.1035 61.4729  11
   0  18  -1-8.88235 66.6638  37
   0  18  -1 51.5293 47.8471  19
   0 -18  -1 30.0887 96.9588   9
   0  18   0 20.5555 58.9770  11
   0 -18   0 112.178 101.218   9
   0  18   1 83.7579 72.5755  29
   0 -18   1 264.628 87.8108   9
   0  18   2 5141.11 193.567  29
   0  19  -1 10042.6 310.721  11
   0 -19  -1 10411.3 351.539   9
   0  19   0 42.7237 49.0081  11
   0 -19   0 24.7917 83.7913   9
   0  19   1 9843.70 298.716  20
   0 -19   1 9039.23 305.228   9
   0  19   1 10059.8 318.331  29
   0  20  -1 51.4771 36.4767  11
   0 -20  -1 84.1144 60.7862   9
   0  20   0 30696.4 747.887  29
   0  20   1-4.24552 29.9079  20
   0  20   1-28.0786 41.1954  29
   0 -20   1 1.56284 40.3657   9
   1   0  -3 80.6036 139.096  12
  -1   0  -3 12.0108 89.9336  17
   1   0  -2 91.8920 81.8650  14
   1   0  -1 179.479 46.3396  13
   1   0   0 48.8109 11.1659   2
   1   0   1 218.402 37.6222   2
  -1   0   1 292.133 41.4146   1
   1   0   2 182.736 47.3014   2
   1   0   3 113.303 71.9710   8
  -1   0   3 134.885 74.8070   8
   1   0   3 102.755 74.8274  23
  -1   0   3 101.802 69.8742   7
  -1   0   4 35.1902 71.6286  23
  -1  -1  -3 11352.5 445.594  17
   1   1  -3 11139.1 515.079  12
   1  -1  -3 10670.3 526.274  12
  -1   1  -3 11673.1 457.270  17
   1   1  -2 35138.9 886.905  14
  -1   1  -2 36158.1 946.304  12
   1   1  -1 976249. 20580.9  13
  -1   1  -1 949582. 20581.6  14
   1  -1   0 32991.1 743.417   2
  -1  -1   0 31947.4 749.227   1
  -1  -1   1 999999. 20587.6   1
  -1  -1   1 972581. 20542.9   2
   1  -1   1 937538. 20572.7   2
   1   1   1 928933. 20565.9   2
  -1   1   1 964351. 20546.7   1
   1   1   2 33889.0 793.574   2
   1  -1   2 34486.8 799.773   2
  -1   1   3 9495.88 341.837   7
  -1   1   3 10223.1 341.269   8
   1  -1   3 10813.7 356.166   8
  -1  -1   3 10130.9 357.672   7
  -1  -1   3 10412.7 358.512   8
   1   1   3 10603.0 346.067  23
   1  -1   3 10464.1 357.362  23
  -1  -1   4 4756.79 218.472  23
   1  -1   4 4475.83 196.457   5
  -1  -1   4 4808.10 211.482   8
  -1   1   4 4486.08 201.011  23
   1   2  -3 8972.55 398.969  17
  -1   2  -3 9132.46 399.662  17
   1   2  -2 37885.9 1012.34  12
   1   2  -2 36967.2 908.756  14
  -1   2  -2 35369.5 924.640  17
  -1   2  -2 36896.8 964.046  12
  -1   2  -1 742008. 15826.1  12
  -1   2  -1 725042. 15814.1  17
   1   2  -1 765894. 15821.2  14
   1   2  -1 768148. 15867.7  12
   1   2  -1 715166. 15787.4  15
  -1  -2   0 234258. 5020.02   1
   1  -2   0 231673. 5024.49   2
   1   2   1 723503. 16321.2   2
   1  -2   1 762963. 16343.2   2
  -1  -2   1 813837. 16361.9   1
  -1  -2   1 774873. 16322.0   2
  -1  -2   2 35884.2 868.496   1
   1  -2   2 34685.3 828.544   2
  -1  -2   3 8595.31 325.632   8
   1  -2   3 8388.00 305.414  10
  -1  -2   3 8751.52 314.053  10
  -1  -2   3 8580.34 325.728   7
  -1  -2   3 9377.72 345.502  23
   1  -2   3 8994.55 327.583  23
   1  -2   3 8716.90 322.007   8
   1  -2   4 12964.0 406.383   5
  -1  -2   4 13365.0 424.696  23
   1  -2   4 13225.5 415.054   8
  -1  -2   4 13151.2 416.733   8
  -1   3  -3 3239.28 244.534  17
   1  -3  -3 3756.63 300.363  16
   1   3  -3 2939.96 263.412  12
   1   3  -3 3089.30 243.309  17
  -1   3  -2 6003.70 279.280  12
   1   3  -2 5618.72 234.516  14
   1   3  -1 207777. 4495.91  12
  -1   3  -1 212748. 4453.92  17
  -1   3  -1 203799. 4455.07  12
   1   3  -1 202167. 4424.01  15
  -1  -3  -1 200220. 4385.25   1
   1   3  -1 213049. 4446.20  14
   1   3   0 94921.0 2058.82  17
  -1  -3   0 98888.0 2096.70   1
   1  -3   0 93045.5 2084.51   1
  -1  -3   1 211971. 4621.76   1
  -1  -3   1 208274. 4597.05   2
   1  -3   1 215090. 4610.29   2
   1  -3   1 213233. 4619.67   1
   1  -3   2 5701.98 201.957   2
  -1  -3   2 5761.35 237.153   1
   1  -3   3 3049.91 173.861  10
   1  -3   3 3199.31 190.470  23
   1  -3   3 2995.13 183.443   8
  -1  -3   3 3423.31 194.544   8
  -1  -3   3 2997.28 177.070  10
  -1  -3   3 3260.28 200.239  23
   1  -3   4 2772.49 169.470   8
  -1  -3   4 2885.09 172.905   8
  -1  -3   4 2734.14 172.166  23
   1  -3   4 2770.95 162.391   5
   1   4  -3 6830.54 387.326  12
   1   4  -3 7895.47 383.725  17
  -1   4  -3 7681.48 378.118  17
   1  -4  -3 8256.84 488.080  16
  -1   4  -2 81335.6 1848.71  17
   1   4  -2 77513.3 1906.95  12
  -1   4  -2 74722.3 1851.02  12
   1   4  -1 13205.2 365.321  15
   1   4  -1 14379.7 381.864  14
  -1   4  -1 14961.5 402.269  12
   1   4  -1 13730.4 425.489  12
  -1  -4  -1 13388.2 323.995   1
  -1   4  -1 13745.9 389.642  17
   1   4   0 13359.9 313.837  17
   1  -4   0 12112.4 338.430   1
  -1  -4   0 13089.4 347.696   1
  -1  -4   0 12196.8 350.500  16
  -1  -4   1 14579.0 418.575   1
   1  -4   1 14301.6 411.234   2
   1  -4   2 77188.8 1776.65   2
  -1  -4   2 79586.0 1836.83   1
   1  -4   3 7865.69 313.703   8
  -1  -4   3 8219.76 321.755   8
  -1  -4   3 7978.07 311.109  10
   1  -4   3 7543.59 310.559  23
   1  -4   3 7995.17 308.556  10
   1   4   3 7610.92 281.058  26
  -1  -4   4 3079.94 165.977  10
   1  -4   4 3672.11 195.187   8
  -1  -4   4 3445.96 189.227   8
  -1  -4   4 3279.78 188.654  23
  -1   5  -3 331.363 130.464  17
   1  -5  -3 540.430 230.755  16
   1   5  -2 86168.3 1896.76  15
  -1   5  -2 83095.3 1961.20  17
   1   5  -2 81794.5 2017.06  12
   1  -5  -1 82090.5 1920.55  16
   1   5  -1 82786.7 1894.49  12
   1   5  -1 82915.9 1828.81  15
   1   5  -1 81784.4 1839.41  17
  -1  -5  -1 79740.5 1781.18   1
   1  -5   0 144836. 3224.63   1
   1   5   0 150230. 3192.59  17
  -1  -5   0 147544. 3235.36   1
  -1  -5   0 143125. 3237.91  16
   1  -5   1 82204.1 1888.01   2
  -1  -5   2 83029.5 1921.27   1
   1  -5   2 79405.4 1858.17   2
   1  -5   3 374.747 108.156  23
  -1  -5   3 398.295 106.123   8
   1  -5   3 387.498 107.210   8
   1  -5   3 407.946 97.5207  10
   1   5   3 398.741 81.8922  26
  -1  -5   4 2944.12 162.850  10
   1  -5   4 2770.60 158.417  10
  -1  -5   4 2812.19 176.374   8
   1  -5   4 3018.08 177.813   8
   1  -6  -3 16803.8 752.028  16
  -1   6  -3 15723.0 609.804  17
   1   6  -3 16702.2 614.670  17
  -1  -6  -3 17919.3 808.452  16
  -1   6  -2 9210.46 364.243  17
   1   6  -2 8870.57 393.394  12
   1  -6  -2 8557.59 438.008  16
   1   6  -2 8668.55 308.112  15
   1  -6  -1 91949.0 2156.22  16
  -1  -6  -1 89093.8 2001.39   1
   1   6  -1 93119.0 2051.27  15
   1   6  -1 91360.8 2060.31  17
  -1  -6   0 91429.4 2086.77   1
   1  -6   0 89701.3 2078.24   1
  -1  -6   0 88630.1 2095.39  16
   1  -6   1 94433.8 2175.44   2
  -1  -6   2 8022.66 287.774   2
  -1  -6   2 8208.21 342.843   1
   1  -6   2 8590.76 312.238   2
   1  -6   3 16478.5 515.135  10
   1  -6   3 16597.7 522.994   8
  -1  -6   3 16291.7 515.559  10
   1   6   3 15450.0 484.821  26
   1  -6   3 15655.6 511.721  23
   1  -6   4 1631.38 140.819   8
  -1  -6   4 1811.87 133.156  10
  -1  -6   4 2013.16 148.259   8
   1  -6   4 1840.66 132.625  10
   1   7  -3 7157.77 389.630  17
  -1   7  -3 8474.02 410.439  17
   1  -7  -3 8143.53 530.456  16
   1   7  -2 28065.0 810.352  17
   1  -7  -2 28902.0 938.364  16
   1   7  -1 116580. 2624.45  17
   1  -7  -1 114891. 2727.37  16
  -1   7  -1 118925. 2642.86  17
   1   7  -1 115514. 2615.40  15
  -1  -7   0 60486.8 1413.03   1
   1  -7   0 60484.4 1407.13   1
  -1  -7   0 58549.9 1429.91  16
   1  -7   1 114881. 2697.25   1
  -1  -7   1 119093. 2709.09   2
  -1  -7   1 119742. 2703.50   1
   1  -7   1 117939. 2702.89   2
  -1  -7   2 27598.2 818.056   1
  -1  -7   2 27369.7 759.246   2
   1  -7   2 29349.8 787.312   2
   1   7   3 7612.31 306.772  26
   1  -7   3 7949.85 330.467  10
  -1  -7   3 8065.75 329.238  23
  -1  -7   3 8254.16 334.634   8
  -1  -7   3 8028.02 330.814  10
  -1  -7   4 1578.34 128.194  10
   1  -7   4 1492.84 124.237  10
   1  -7   4 1672.63 137.229   8
  -1  -7   4 1582.10 134.005   8
   1  -8  -3 7987.77 536.569  16
  -1   8  -3 7579.87 400.605  17
   1  -8  -2 22454.3 843.331  16
   1   8  -2 24015.9 729.037  17
  -1   8  -1 71469.4 1690.60  17
   1   8  -1 69860.3 1669.59  15
   1   8  -1 73106.2 1677.43  17
   1   8   0 64940.3 1519.71  15
  -1  -8   0 63484.9 1550.50   1
   1  -8   0 67298.9 1548.39   1
  -1  -8   1 69846.0 1756.54   2
   1  -8   1 73300.0 1753.04   2
   1  -8   1 73320.0 1749.77   1
  -1  -8   1 72076.7 1747.06   1
   1  -8   2 24236.2 718.018   2
  -1  -8   2 24086.8 703.267   2
   1   8   2 22965.6 649.880  32
   1  -8   2 23598.7 662.550  23
  -1  -8   2 24014.6 659.815   8
  -1  -8   2 24840.0 759.214   1
   1  -8   2 24631.5 665.775   8
  -1   8   2 23534.7 664.399  29
   1  -8   2 23689.8 667.509  10
  -1  -8   2 23872.5 668.502  10
  -1  -8   2 24358.2 659.292  23
   1  -8   3 7671.93 329.090   8
  -1  -8   3 7893.50 327.780  10
   1   8   3 7538.51 307.144  26
  -1   8   3 7719.53 304.601  26
   1  -8   3 8086.14 335.668  10
  -1  -8   3 7482.11 320.611   8
  -1  -8   3 7540.11 320.954  23
  -1  -8   4 322.858 84.5876   8
  -1  -8   4 260.073 73.0956  10
   1  -8   4 231.678 81.7812   8
   1  -8   4 176.759 70.8158  10
   1   9  -2 21633.4 685.765  17
   1  -9  -2 21341.0 817.998  16
  -1  -9  -2 21856.3 840.845  16
  -1   9  -2 20782.9 688.657  17
  -1  -9  -1 571.849 192.123  16
   1   9  -1 474.796 97.6756  17
   1   9  -1 494.605 90.9458  15
  -1  -9   0 9530.24 354.242   1
   1   9   0 10069.5 337.852  15
   1  -9   0 9197.53 350.509   1
   1  -9   1 415.937 123.948   1
  -1  -9   1 482.525 119.100   1
   1  -9   1 440.772 122.329   2
  -1   9   2 21141.4 630.880  29
  -1   9   2 22627.7 626.252  20
  -1  -9   2 22304.7 727.799   1
   1  -9   2 22990.3 642.981   9
   1  -9   2 22773.3 699.734   2
  -1  -9   2 22315.8 634.954  10
  -1  -9   2 22234.2 690.447   2
  -1  -9   2 20669.9 615.792  23
  -1   9   2 21680.1 621.091  26
   1  -9   2 22048.5 636.926  10
   1  -9   2 21823.1 624.008   8
  -1  -9   2 21362.9 618.047   8
   1   9   2 21753.0 636.496  29
   1  -9   3 23926.3 688.530   8
  -1  -9   3 23400.2 678.508   8
  -1   9   3 22673.0 654.214  26
   1  -9   3 23672.5 692.736  10
   1   9   3 22910.7 664.312  26
  -1  -9   3 22603.4 671.487  23
   1  -9   4 11926.0 369.546  10
  -1  -9   4 12468.2 372.217  10
  -1  10  -3 4196.18 197.625  37
   1  10  -3 3665.86 213.191  42
   1  10  -2 2361.53 207.171  17
   1  10  -2 2307.87 156.107  25
  -1  10  -2 2068.76 201.046  17
   1 -10  -2 2187.41 300.336  16
   1  10  -1 65566.4 1614.74  17
   1 -10  -1 68476.8 1763.43  16
   1  10  -1 70400.1 1638.43  15
  -1  10  -1 67524.9 1629.66  17
  -1 -10  -1 65571.5 1747.24  16
  -1 -10   0 40517.6 1043.33   1
   1 -10   0 38588.8 1113.19   2
  -1 -10   1 68457.0 1726.84   1
   1 -10   1 70253.0 1744.99   2
  -1 -10   1 68070.8 1754.45   2
   1 -10   2 2190.94 197.889   2
   1 -10   2 2463.61 174.735   9
  -1  10   2 2250.93 161.862  26
  -1  10   2 2316.33 167.184   3
  -1  10   2 2260.74 170.329  29
   1 -10   2 2230.60 173.106  10
   1 -10   2 2272.22 164.680   8
  -1  10   2 2545.49 166.637  20
  -1 -10   2 2328.14 225.135   1
  -1 -10   2 2358.84 169.400  23
  -1 -10   2 2388.01 162.732   8
  -1 -10   2 2172.59 167.460  10
   1  10   2 2192.34 167.200  29
  -1 -10   3 4471.34 234.016   8
   1  10   3 4114.15 220.591  26
   1 -10   3 4043.11 229.319   8
  -1 -10   4 3049.25 150.479   8
   1 -10   4 2840.74 143.769  10
  -1 -10   4 3014.12 145.726  10
   1  11  -4 119.510 37.1361  21
  -1  11  -3 1654.92 126.195  37
   1  11  -3 1930.46 147.497  42
   1  11  -2 10385.5 370.616  38
  -1  11  -2 10015.4 439.160  17
   1  11  -2 10170.2 389.429  42
   1  11  -2 10241.4 359.620  25
   1  11  -2 10307.8 354.369  39
  -1  11  -2 10039.6 348.605  38
   1  11  -2 10089.3 429.429  17
   1  11  -1 65399.0 1534.95  39
   1  11  -1 66597.8 1560.53  42
   1  11  -1 61426.4 1555.18  17
   1  11  -1 63752.6 1517.49  27
  -1  11  -1 64788.1 1534.15  42
   1  11  -1 64233.1 1571.28   4
   1  11  -1 65964.3 1536.49  25
  -1  11  -1 65533.5 1529.61  38
  -1  11  -1 68933.0 1589.77  17
  -1  11  -1 63635.9 1545.55  34
   1  11  -1 64353.3 1538.85  38
  -1 -11  -1 63405.1 1715.51  16
  -1  11  -1 62596.5 1572.16   4
   1 -11   0 27218.5 866.292   2
  -1 -11   0 26578.1 785.052   1
  -1 -11   1 66376.4 1692.64   1
   1  11   1 65916.5 1556.90  32
   1 -11   1 65834.9 1702.78   2
   1 -11   1 67806.0 1612.83   9
  -1  11   1 67021.7 1556.48  26
  -1 -11   1 65529.9 1616.29   9
  -1 -11   1 63932.4 1713.63   2
   1  11   1 63876.4 1580.69   4
   1 -11   2 11495.2 408.124   9
  -1 -11   2 10606.2 388.986  10
   1 -11   2 10695.0 382.647   8
  -1  11   2 10281.4 380.735  26
   1 -11   2 10488.4 391.864  10
  -1 -11   2 10005.5 367.807   8
   1  11   2 9665.03 374.792  26
  -1  11   2 10830.4 386.537  20
   1  11   2 11523.7 411.682  29
  -1  11   2 9947.57 389.323  29
  -1  11   2 9853.60 384.729   3
   1 -11   2 10901.7 454.543   2
   1 -11   3 1670.15 154.745  10
   1 -11   3 1496.34 153.268   8
   1  11   3 1700.78 142.735  26
  -1 -11   3 1806.84 152.328   8
  -1 -11   3 1571.02 147.635  10
   1 -11   4 203.294 60.1230   8
  -1 -11   4 147.268 54.7799   8
   1 -11   4 135.984 50.0526  10
  -1 -11   4 117.422 51.2103  10
  -1  12  -3 478.208 100.848  34
   1  12  -2 11907.3 394.066  25
   1  12  -2 11826.5 392.943  39
   1  12  -2 12031.0 409.836  38
  -1  12  -2 11920.9 416.449  37
   1  12  -2 12342.1 430.146  42
   1  12  -2 11191.1 464.529  17
  -1  12  -2 11610.2 388.640  38
  -1  12  -2 11814.3 397.941  42
  -1 -12  -2 11856.1 630.191  16
  -1  12  -2 11439.4 469.659  17
   1  12  -1 21779.6 654.807   4
   1  12  -1 21838.6 620.998  38
  -1  12  -1 21292.2 608.089  38
   1  12  -1 21628.9 616.217  39
   1  12  -1 22059.0 633.474  42
  -1  12  -1 21835.9 615.169  42
  -1  12  -1 20614.4 615.540  37
  -1  12  -1 21441.1 624.870  34
   1  12  -1 21731.4 615.273  25
   1 -12  -1 22601.8 771.593   2
  -1  12  -1 20408.3 645.153   4
   1 -12   0 59615.5 1485.33   9
  -1  12   0 57375.3 1406.44  37
   1  12   0 58122.2 1413.83  38
  -1  12   0 59030.8 1417.78  34
  -1  12   0 58084.3 1417.12  11
   1 -12   0 59757.7 1608.45   2
   1  12   0 60077.0 1409.76  21
   1  12   0 58514.0 1409.01  37
  -1 -12   0 62388.7 1525.60   1
   1  12   0 61103.0 1418.79  34
   1  12   0 57784.1 1461.22   4
   1  12   0 60765.4 1420.32  11
  -1  12   0 59333.2 1414.18  21
   1  12   1 22449.4 617.361  32
  -1  12   1 21249.5 610.411  26
  -1  12   1 20657.7 635.717   4
   1  12   1 21438.3 600.174  11
  -1 -12   1 22060.5 735.946   1
  -1  12   1 22718.3 622.069  11
   1 -12   1 22580.6 626.490  10
  -1 -12   1 21719.3 669.659   9
   1  12   1 20357.4 636.098   4
   1 -12   1 21480.4 660.305   9
  -1 -12   1 20976.5 755.667   2
  -1  12   2 12042.9 425.523  26
   1  12   2 12496.2 433.501  26
   1 -12   2 12251.0 499.844   2
   1  12   2 12433.1 413.848  20
  -1  12   2 11181.5 420.454   3
   1  12   2 12313.9 448.896  29
  -1  12   2 12533.4 430.552  20
  -1 -12   2 12377.5 433.192  10
   1 -12   2 11841.9 435.044  10
   1 -12   2 12393.0 425.963   8
   1 -12   2 13273.9 451.002   9
  -1  12   2 11855.6 438.870  29
  -1 -12   2 12464.3 415.085   8
  -1 -12   3 429.782 101.589   8
   1 -12   3 420.542 101.881  10
   1 -12   3 466.830 106.989   8
  -1 -12   3 404.956 102.876  10
   1  12   3 350.234 89.1041  26
   1  13  -3 10987.3 373.703  34
   1  13  -3 10920.7 352.110  37
  -1  13  -3 11239.4 359.456  11
  -1  13  -3 11038.3 365.363  21
  -1  13  -3 10754.0 356.884  34
  -1  13  -3 10959.7 336.706  37
   1  13  -2 2980.08 196.097  42
  -1  13  -2 2854.23 188.414  37
   1  13  -2 2758.62 168.450  25
  -1  13  -2 2761.05 173.592  42
   1  13  -2 2724.41 178.038  38
  -1  13  -2 2736.94 166.197  38
  -1  13  -2 2818.13 199.707  34
  -1  13  -1 6466.73 283.120  37
   1  13  -1 6191.55 279.223  21
  -1  13  -1 6444.28 290.371  11
  -1  13  -1 6608.91 274.576  38
   1  13  -1 6742.39 308.893   4
   1  13  -1 6208.64 273.541  25
  -1  13  -1 6328.63 270.575  42
   1  13  -1 6402.25 288.396  42
   1  13  -1 6581.95 278.436  39
   1  13  -1 6224.55 277.954  38
   1  13  -1 6607.64 291.163  34
  -1  13  -1 6728.95 290.243  34
   1 -13  -1 5463.76 368.487   2
   1  13   0 30562.7 810.665  37
   1  13   0 31654.7 821.016  11
   1 -13   0 29648.3 988.145   2
  -1 -13   0 30877.6 924.049   1
  -1  13   0 30551.6 798.421  19
   1  13   0 30499.8 808.114  21
  -1  13   0 30742.6 815.359  37
   1  13   0 32115.8 822.375  34
   1  13   0 30313.3 817.957  38
  -1  13   0 31944.5 826.429  34
  -1  13   0 32047.7 821.263  21
  -1  13   0 31593.1 824.677  11
   1  13   0 29815.9 864.762   4
   1 -13   0 31805.0 892.042   9
  -1  13   0 30638.8 787.676  36
  -1  13   1 6246.63 294.928   4
   1 -13   1 6327.29 310.362   9
  -1  13   1 6284.17 267.330  26
   1 -13   1 5856.97 365.265   2
  -1 -13   1 6115.58 310.723   9
  -1 -13   1 7011.01 374.415   1
   1 -13   1 6884.57 285.750  10
  -1 -13   1 5980.57 369.242   2
   1  13   1 6254.20 295.054   4
  -1  13   1 7065.75 280.570  11
   1  13   1 6378.61 256.633  11
   1  13   2 2927.50 192.211  26
  -1 -13   2 3039.38 181.185   8
   1 -13   2 3260.31 206.300   9
   1  13   2 2804.47 173.777  20
  -1  13   2 2909.65 184.997  20
   1 -13   2 2983.31 193.538   8
   1  13   2 3020.30 204.567  29
  -1  13   2 2923.18 202.390  29
  -1 -13   2 3158.53 197.653   9
  -1  13   2 3213.12 196.227  26
  -1 -13   2 3017.07 195.119  10
   1 -13   2 3205.13 209.154  10
   1 -13   3 11065.1 385.120  10
  -1 -13   3 10982.5 364.754   8
  -1 -13   3 11065.4 378.533  10
   1 -13   3 11194.5 379.165   8
  -1  14  -3 7221.73 251.088  34
   1  14  -3 7261.06 262.051  11
   1  14  -3 7005.31 245.141  37
   1  14  -3 7089.19 261.278  21
  -1  14  -3 6875.61 246.204  11
   1  14  -3 6957.37 258.683  34
  -1  14  -3 6878.14 252.750  21
  -1  14  -3 6987.34 230.508  37
  -1  14  -2 9341.38 352.712  37
   1  14  -2 9818.04 356.524  42
  -1  14  -2 9922.85 371.203  21
   1  14  -2 9390.42 370.856  34
  -1  14  -2 9504.33 366.508  11
   1  14  -2 9389.96 363.164  37
   1  14  -2 9545.96 345.854  38
   1 -14  -2 8353.47 377.844   9
  -1  14  -2 9857.88 367.654  34
   1  14  -1 66669.6 1594.73  38
   1  14  -1 66245.8 1607.98  11
  -1  14  -1 66150.0 1597.46  21
  -1  14  -1 66768.1 1599.82  34
   1  14  -1 66691.1 1596.28  21
   1  14  -1 61857.7 1549.30  36
   1  14  -1 64185.3 1636.88   4
   1 -14  -1 65367.9 1785.77   2
  -1  14  -1 66938.7 1582.13  38
  -1  14  -1 65699.4 1596.80  37
   1  14  -1 68060.0 1608.96  42
   1 -14  -1 65660.9 1657.23   9
  -1  14  -1 65662.2 1574.77  36
   1  14  -1 67461.8 1606.37  34
   1  14   0 72575.6 1734.61  21
  -1  14   0 73221.1 1726.63  19
   1 -14   0 74445.4 1830.79   9
   1 -14   0 73851.9 1965.07   2
  -1  14   0 74204.6 1747.97  21
   1  14   0 75334.5 1751.42  34
  -1  14   0 75333.5 1760.18  11
   1  14   0 75416.4 1748.14  37
   1  14   0 72518.6 1817.99   4
  -1  14   0 72363.6 1746.87  37
   1  14   0 75507.6 1752.35  11
  -1  14   0 73406.7 1711.35  36
  -1  14   1 65748.0 1552.31  26
  -1 -14   1 63572.8 1738.58   2
   1  14   1 64420.9 1536.98  11
   1 -14   1 63520.8 1737.57   2
  -1 -14   1 65090.8 1623.95   9
  -1  14   1 66630.2 1567.42  11
   1 -14   1 64514.9 1618.81   9
   1  14   1 64622.5 1610.31   4
   1  14   2 10128.4 383.762  29
  -1  14   2 9255.82 352.895  20
  -1 -14   2 9224.26 354.082  10
  -1  14   2 9539.68 375.896  29
   1 -14   2 9961.06 361.098   8
   1  14   2 9993.10 365.271  26
   1  14   2 9390.31 334.011  20
  -1 -14   2 9361.40 349.036   9
   1 -14   2 9914.10 368.027   9
  -1  14   2 9951.50 358.825  26
   1 -14   2 9546.81 372.143  10
  -1 -14   3 6791.32 247.925   8
   1 -14   3 6779.13 268.409  10
  -1 -14   3 7072.54 265.615  10
   1 -14   3 6788.20 259.745   8
  -1  15  -3 4667.90 171.510  11
  -1  15  -3 4952.30 181.057  36
  -1  15  -3 4328.03 153.948  37
   1  15  -3 4353.72 166.396  37
   1  15  -3 4563.23 179.884  11
  -1  15  -3 4770.31 183.368  19
  -1  15  -3 4418.55 169.859  34
   1  15  -3 4608.12 180.967  21
   1  15  -3 4616.23 172.122  36
   1  15  -3 4587.72 179.891  34
  -1  15  -3 4494.67 176.703  21
  -1  15  -2 38228.8 974.551  37
  -1  15  -2 37662.6 980.523  21
  -1  15  -2 37679.7 986.393  11
   1  15  -2 38857.1 991.597  34
   1 -15  -2 37193.8 1016.93   9
   1  15  -2 36944.8 963.507  42
  -1  15  -2 38025.4 981.078  34
   1  15  -2 37863.2 993.577  11
   1  15  -2 38622.5 962.976  38
  -1  15  -2 38372.2 972.763  36
   1  15  -2 39827.5 989.578  37
   1  15  -1 105826. 2469.85  38
   1  15  -1 107183. 2477.60  37
   1 -15  -1 108390. 2543.20   9
   1  15  -1 103998. 2418.33  36
  -1  15  -1 106948. 2465.56  19
   1  15  -1 108559. 2485.51  11
   1  15  -1 109964. 2471.35  21
  -1  15  -1 108558. 2476.72  37
  -1  15  -1 106944. 2472.65  21
   1  15  -1 104751. 2523.74   4
  -1  15  -1 103956. 2440.95  36
   1  15  -1 110921. 2482.11  34
  -1  15  -1 107363. 2475.73  34
  -1  15   0 150745. 3407.32  19
   1  15   0 152792. 3433.91  37
   1 -15   0 149538. 3520.19   9
   1  15   0 153662. 3436.90  11
  -1 -15   0 157154. 3696.17   2
  -1  15   0 153575. 3440.42  37
   1 -15   0 156840. 3679.69   2
   1  15   0 152091. 3518.99   4
  -1  15   0 153721. 3446.18  11
   1  15   1 107036. 2407.17  26
  -1 -15   1 104232. 2468.67   9
   1  15   1 102899. 2374.31  11
  -1  15   1 101778. 2400.04  11
   1  15   1 105317. 2464.06   4
   1 -15   1 106562. 2468.28   9
  -1  15   1 105163. 2390.74  26
   1  15   2 37348.4 947.117  20
   1  15   2 38130.4 1003.17  29
   1 -15   2 38148.7 1001.43  10
  -1  15   2 39789.1 983.631  26
   1  15   2 40110.8 991.360  26
  -1  15   2 39501.4 1011.98  29
  -1 -15   2 39873.3 993.042  10
   1 -15   2 37556.8 979.990   9
  -1  15   2 38206.7 976.179  20
  -1 -15   2 37328.4 959.427   9
   1 -15   3 4310.73 186.157  10
   1 -15   3 3995.30 168.151   8
  -1 -15   3 4296.07 182.475  10
  -1 -15   3 4168.09 159.439   8
   1  16  -3 4336.71 143.363  37
  -1  16  -3 4845.87 161.273  19
  -1  16  -3 4618.80 151.585  36
  -1  16  -3 4328.95 145.777  11
   1  16  -3 4920.31 159.626  21
   1  16  -3 4556.34 156.488  34
  -1  16  -3 4455.33 153.708  21
   1  16  -2 18180.5 503.241  36
  -1  16  -2 18232.9 530.667  34
   1  16  -2 18878.5 534.075  21
   1  16  -2 18941.3 535.653  37
  -1  16  -2 19177.7 536.483  19
  -1  16  -2 18316.5 534.170  11
   1  16  -2 18002.0 532.550  34
  -1  16  -2 18577.4 527.370  37
  -1 -16  -2 19307.7 607.449   9
  -1  16  -2 17412.8 486.810  22
   1 -16  -2 19324.4 566.508   9
  -1  16  -2 16687.6 521.526  21
  -1  16  -2 19273.9 520.024  36
   1  16  -2 18503.0 541.190  11
  -1  16  -1 6656.59 275.947  19
  -1 -16  -1 6065.72 333.716   9
   1  16  -1 6514.75 266.646  19
   1  16  -1 7387.90 296.648  34
   1  16  -1 6992.46 281.564  21
  -1  16  -1 7209.12 291.364  21
   1 -16  -1 6419.05 325.934   9
  -1  16  -1 6860.34 260.708  36
   1  16  -1 7054.70 293.804  11
   1  16  -1 6578.19 287.978  37
  -1  16   0 29220.2 755.049  19
   1  16   0 29696.3 787.709  11
   1  16   0 29601.4 784.700  37
   1 -16   0 29983.0 864.606   9
   1  16   0 29765.5 861.738   4
  -1  16   0 29647.8 798.866  11
   1 -16   1 6437.20 310.323   9
  -1  16   1 6908.41 258.685  26
  -1 -16   1 6934.05 316.099   9
   1  16   1 7064.04 272.860  26
  -1  16   1 6599.00 267.610  11
  -1 -16   2 19090.1 528.230  10
   1  16   2 18279.9 539.202  29
  -1  16   2 18456.3 544.522  29
   1  16   2 17009.6 480.885  20
  -1  16   2 18390.6 512.423  20
   1  16   2 18892.6 526.270  26
   1 -16   2 18392.7 538.945  10
  -1 -16   3 4466.94 160.055  10
  -1 -17  -2 36752.7 919.908   9
   1  17  -2 35572.5 849.948  37
   1  17  -2 34202.5 837.200  19
  -1  17  -2 35090.8 844.680  19
  -1  17  -2 33361.3 844.880  11
  -1  17  -2 32616.7 838.464  34
  -1  17  -2 33635.1 842.656  21
  -1  17  -2 35639.7 843.576  37
   1  17  -2 34462.6 842.579  21
   1  17  -2 31541.4 797.426  36
  -1  17  -2 34379.4 822.003  36
   1 -17  -1 16808.3 562.498   9
   1  17  -1 18206.5 517.781  34
  -1 -17  -1 16770.8 576.529   9
  -1  17  -1 17585.7 501.528  19
   1  17  -1 17581.5 518.961  11
   1  17  -1 17432.6 504.100  21
  -1  17  -1 16660.1 475.087  36
   1  17  -1 17115.9 486.996  19
   1  17  -1 17858.9 521.227  37
  -1  17  -1 18169.4 516.928  21
   1 -17   0 776.838 144.046   9
  -1  17   0 860.110 106.080  11
   1  17   0 938.869 100.652  11
   1  17   1 16363.3 470.916  26
   1 -17   1 16405.3 522.029   9
  -1  17   1 17375.0 524.557  29
  -1 -17   1 16463.6 522.369   9
  -1  17   1 16347.1 473.300  11
  -1  17   2 32608.6 802.009  20
  -1  17   2 32361.9 836.352  29
   1  17   2 34488.5 821.427  26
   1  17   2 33098.1 832.242  29
   1  18  -2 6502.73 214.505  37
  -1 -18  -2 6931.31 253.605   9
  -1  18  -2 6392.62 213.475  11
   1  18  -2 6402.21 200.424  19
  -1  18  -2 6728.68 209.730  19
  -1  18  -2 5526.76 181.652  36
   1  18  -2 5890.51 204.190  21
  -1  18  -1 4899.70 213.604  11
   1  18  -1 4849.45 206.189  11
   1 -18  -1 4779.67 243.265   9
   1  18  -1 4860.31 207.527  37
  -1 -18  -1 4497.11 248.718   9
  -1  18  -1 5126.27 193.363  19
   1  18  -1 4473.38 172.699  19
   1  18   0 6239.88 232.888  11
  -1  18   0 6051.16 243.658  11
   1 -18   0 6075.48 284.479   9
  -1  18   1 4998.75 222.169  29
   1 -18   1 4314.86 217.059   9
  -1 -18   1 4390.74 213.768   9
   1  18   1 4633.73 219.147  29
   1  18   2 6079.81 198.623  29
  -1  18   2 4640.57 158.176  20
  -1  19  -2 137.326 35.2495  11
   1 -19  -1 6269.22 253.905   9
   1  19  -1 6490.80 222.455  11
  -1 -19  -1 6877.40 275.188   9
  -1  19  -1 6457.44 230.805  11
  -1  19   0 63.8551 54.1888  29
   1 -19   0 123.721 83.4790   9
  -1  19   0 75.0215 51.7029  11
   1  19   0 60.3243 44.7915  11
  -1  19   1 6279.92 223.397  20
   1  19   1 6229.83 213.629  20
   1  19   1 6288.07 236.285  29
  -1  19   1 6021.72 229.307  29
   1 -19   1 5962.29 228.840   9
  -1 -19   1 5938.67 223.855   9
   1 -20  -1 2307.80 122.321   9
  -1 -20  -1 2461.15 134.725   9
   1  20  -1 2140.82 94.5493  11
  -1  20   0 91.6313 45.7068  29
   1 -20   0 87.1821 61.7601   9
  -1  20   0 36.5866 37.6517  11
   1  20   0 30.1104 48.4384  29
   1  20   1 1972.39 86.9682  20
   1  20   1 2349.25 114.156  29
  -1  20   1 2306.45 111.322  29
  -1  20   1 2290.24 101.462  20
  -1 -20   1 1817.61 94.0666   9
   1 -21   0 307.026 45.7319   9
   2   0  -3 12540.5 590.870  12
  -2   0  -3 14195.7 508.603  17
  -2   0  -2 252911. 5531.76  17
   2   0  -1 661529. 14110.4  13
  -2   0  -1 654492. 14094.1  17
   2   0   0 149047. 3225.07  13
   2   0   0 148846. 3207.49   2
  -2   0   1 682031. 14397.6   1
   2   0   1 661856. 14394.1   2
  -2   0   2 248710. 5349.32   1
   2   0   2 245727. 5370.96   2
  -2   0   3 12363.7 401.598   8
   2   0   3 12014.1 383.947  23
  -2   0   3 12018.4 403.783   7
   2   0   3 12160.2 387.039   8
  -2   0   4 3390.30 181.466  23
   2   0   4 3092.09 158.542   5
   2   1  -3 17018.0 689.418  12
  -2   1  -3 17652.5 594.894  17
   2  -1  -3 16146.7 695.542  12
  -2   1  -2 142254. 3211.74  17
  -2   1  -2 145753. 3234.73  12
   2   1  -2 143429. 3234.41  14
  -2   1  -1 594850. 13055.1  17
   2   1  -1 618747. 13038.5  13
   2  -1   0 95102.6 2042.82   2
   2   1   0 93467.8 2033.30   2
   2   1   0 93171.7 2045.95  12
  -2   1   1 598479. 12855.1   1
   2   1   1 599150. 12865.4   2
  -2  -1   1 604387. 12885.6   1
   2  -1   1 599788. 12872.7   2
   2   1   2 139326. 3056.00   2
   2  -1   2 137901. 3063.37   2
  -2  -1   2 139943. 3069.29   1
  -2   1   3 15758.4 493.234   7
   2  -1   3 16613.4 487.841  23
  -2  -1   3 16162.8 501.291   7
  -2  -1   3 17085.5 505.552   8
  -2   1   3 16195.6 483.776   8
  -2  -1   3 15509.4 477.977  10
   2  -1   3 16308.9 486.907   8
  -2  -1   4 1646.04 124.415   8
   2  -1   4 1679.92 123.269   5
  -2  -1   4 1354.66 130.069  23
  -2   1   4 1486.60 121.259  23
  -2   2  -3 67478.0 1691.25  17
   2   2  -3 64912.6 1795.37  12
   2   2  -2 69088.0 1655.20  14
   2   2  -2 73553.8 1769.39  12
  -2   2  -2 71617.6 1657.97  17
   2  -2  -2 67667.8 1640.83  13
  -2   2  -2 71277.6 1657.98  12
   2   2  -1 262540. 5730.28  14
   2  -2  -1 258674. 5742.08  16
   2  -2  -1 261165. 5662.48   2
  -2   2  -1 258496. 5714.12  17
  -2   2  -1 274070. 5694.56  12
   2   2  -1 269949. 5773.75  12
  -2  -2   0 764747. 16443.0   1
   2  -2   0 803658. 16432.0   2
   2   2   0 801611. 16436.1  12
   2   2   1 260729. 5504.59   2
   2  -2   1 257631. 5522.98   2
   2   2   1 249300. 5459.74  15
  -2  -2   1 260084. 5485.60   2
  -2  -2   1 262775. 5538.44   1
  -2  -2   2 70331.5 1619.15   1
   2  -2   2 70257.7 1596.38   2
   2   2   2 69552.3 1584.17   2
   2  -2   3 66309.8 1560.04   8
  -2  -2   3 66655.6 1573.01   8
   2   2   3 63690.9 1534.91   5
   2  -2   3 66864.7 1556.46  23
  -2   2   3 65119.3 1557.84   7
  -2  -2   3 65565.7 1576.07   7
   2  -2   3 62888.8 1539.09  10
  -2  -2   3 65821.6 1555.30  10
   2  -2   4 5463.02 227.964   5
   2  -2   4 5060.69 225.332   8
  -2  -2   4 5334.44 231.364   8
  -2   2   4 4520.75 205.894  23
  -2  -2   4 5330.86 238.583  23
  -2   3  -3 873.025 144.583  17
   2   3  -2 18198.3 624.387  12
  -2   3  -2 18270.4 530.198  12
   2   3  -2 17736.0 530.149  14
  -2   3  -2 18787.0 549.561  17
  -2  -3  -1 74234.7 1669.70   1
  -2   3  -1 76289.7 1702.89  17
   2  -3  -1 76257.9 1745.73  16
   2   3  -1 73613.4 1751.61  12
   2   3  -1 75619.2 1705.79  14
  -2  -3   0 27378.5 651.644   1
   2  -3   0 26219.1 649.040   2
   2   3   1 73772.5 1629.14  15
   2  -3   1 75674.9 1697.95   2
   2   3   1 75511.1 1669.31   2
   2  -3   1 75224.9 1634.17  13
  -2  -3   1 77254.7 1714.31   1
  -2  -3   2 17454.6 504.631   1
   2  -3   2 17014.6 472.828   2
   2  -3   3 711.158 113.263  23
  -2  -3   3 1049.90 123.412   8
  -2   3   3 819.338 103.341   7
  -2  -3   3 857.966 112.834  10
   2  -3   3 850.276 113.867   8
   2  -3   3 797.336 109.890  10
   2  -3   4 3542.12 189.881   5
  -2  -3   4 3684.24 193.197   8
   2  -3   4 3508.50 190.683   8
  -2  -3   4 3821.64 202.844  23
   2   4  -3 326.065 151.356  12
   2   4  -3 490.203 138.283  17
  -2   4  -3 414.010 140.652  17
   2   4  -2 9719.26 306.118  15
   2  -4  -2 9605.97 421.665  16
   2   4  -2 9608.57 341.731  14
  -2   4  -2 9551.79 362.681  17
   2   4  -2 9038.98 412.735  12
  -2   4  -1 5530.96 213.546  17
   2   4  -1 5617.15 249.628  12
   2  -4  -1 5535.05 261.616  16
   2   4  -1 5493.51 193.480  15
   2   4  -1 5454.03 207.772  14
  -2  -4  -1 5349.35 177.274   1
  -2  -4   0 257505. 5543.47   1
   2   4   0 252689. 5477.15  17
   2  -4   0 262131. 5552.84   2
   2  -4   1 5435.29 171.178  13
  -2  -4   1 5643.56 225.310   1
   2  -4   1 5843.51 218.987   2
   2   4   1 5188.77 154.103  15
   2  -4   2 9467.63 314.943   2
  -2  -4   2 9573.13 346.846   1
  -2  -4   3 400.652 103.364   8
   2  -4   3 387.230 104.955  23
   2  -4   3 458.459 106.135   8
   2  -4   3 276.691 88.2253  10
  -2  -4   3 477.214 101.210  10
   2  -4   4 1618.13 135.316   5
  -2  -4   4 1761.10 144.996  23
  -2  -4   4 1742.58 127.292  10
  -2  -4   4 1901.88 145.715   8
   2  -4   4 1847.78 147.599   8
  -2   5  -3 12868.3 518.087  17
   2   5  -3 12023.9 562.150  12
   2   5  -3 13650.3 530.834  17
   2  -5  -3 14417.7 625.167  16
   2  -5  -2 40838.0 1156.92  16
  -2   5  -2 41631.0 1073.96  17
   2   5  -2 41533.3 1009.22  15
   2   5  -2 39764.6 1135.29  12
  -2  -5  -1 19448.5 493.616   1
  -2   5  -1 20022.8 546.195  17
   2   5  -1 20519.2 523.561  15
   2   5  -1 19403.3 584.854  12
   2  -5  -1 20089.7 607.176  16
  -2  -5   0 239081. 5182.07   1
   2  -5   0 230110. 5199.55   2
   2   5   0 245397. 5115.46  17
  -2  -5   0 225497. 5162.62  16
   2  -5   1 20744.4 559.682   2
   2   5   1 19512.6 478.634  15
  -2  -5   2 39602.5 1015.52   1
   2  -5   2 37691.0 966.636   2
   2  -5   3 13099.7 445.186  10
   2   5   3 12995.8 419.609  26
  -2  -5   3 13497.3 456.695   8
   2  -5   3 14362.7 463.465   8
   2  -5   3 13472.7 454.643  23
  -2  -5   3 13748.9 453.951  10
  -2  -5   4 292.233 82.9723  10
   2  -5   4 291.340 73.7487  10
   2  -5   4 255.679 93.7337   8
  -2  -5   4 295.355 94.1641  23
   2  -6  -3 19784.6 811.602  16
   2   6  -3 18261.1 718.833  12
  -2   6  -3 20345.9 693.256  17
   2  -6  -2 60737.5 1616.38  16
   2   6  -2 59803.1 1572.89  12
   2   6  -2 59587.1 1495.59  17
   2   6  -2 62617.9 1453.84  15
  -2   6  -2 60567.8 1512.96  17
   2   6  -1 72651.0 1655.00  17
   2  -6  -1 71466.2 1760.76  16
   2   6  -1 72526.2 1657.89  15
  -2  -6  -1 71883.8 1626.77   1
   2   6   0 1819.63 84.3580  17
   2  -6   0 1868.34 147.439   2
  -2  -6   0 1731.35 140.750  16
  -2  -6   0 1682.36 127.466   1
   2  -6   1 74495.7 1662.86   2
   2   6   1 68063.0 1562.62  15
  -2  -6   2 61437.6 1525.90   1
   2  -6   2 60906.4 1478.16   2
   2  -6   3 20021.6 610.569  10
   2  -6   3 20945.7 620.918   8
   2   6   3 19433.7 580.680  26
  -2  -6   3 20822.9 620.342  23
  -2  -6   3 20559.1 614.081  10
  -2  -6   4 4430.59 204.604  10
  -2  -6   4 4313.63 210.989   8
   2  -6   4 4245.83 198.004  10
   2  -6   4 4530.69 219.193   8
   2  -7  -3 15338.6 724.776  16
  -2   7  -3 15070.8 597.424  17
  -2   7  -2 12725.8 479.639  17
   2  -7  -2 13365.0 583.982  16
   2   7  -2 13528.3 432.763  15
   2   7  -2 13229.2 469.234  17
  -2  -7  -1 12590.8 363.681   1
   2  -7  -1 12015.3 497.972  16
   2   7  -1 12640.1 393.743  15
   2   7  -1 13121.5 393.317  17
   2   7   0 3436.11 161.084  15
   2  -7   0 3101.16 205.274   2
  -2  -7   0 3131.73 202.246  16
  -2  -7   0 3282.60 188.977   1
   2   7   1 12425.2 356.153  15
   2  -7   1 13880.6 452.326   2
  -2  -7   1 13497.0 452.022   1
  -2  -7   2 13056.2 481.413   1
   2  -7   2 12837.4 414.807  23
   2  -7   2 13027.1 451.135   2
  -2  -7   2 13137.2 421.218  10
  -2  -7   3 15905.6 515.365  23
  -2  -7   3 15919.7 519.702   8
   2   7   3 15519.1 493.959  26
   2  -7   3 16037.4 522.183  10
  -2  -7   3 16137.5 519.493  10
   2  -7   4 2300.79 145.707  10
   2  -7   4 2499.71 164.338   8
  -2  -7   4 2660.53 153.619  10
  -2  -7   4 2472.78 157.550   8
   2   8  -2 65223.9 1573.23  15
   2   8  -2 64682.7 1618.52  17
   2  -8  -2 64433.0 1760.43  16
   2   8  -1 79681.0 1856.34  17
  -2   8  -1 80419.7 1886.10  17
   2   8  -1 80882.9 1869.32  15
   2  -8  -1 80399.6 1984.73  16
   2  -8   0 140596. 3330.76   2
  -2  -8   0 147515. 3301.70  16
  -2  -8   0 149911. 3296.80   1
   2   8   0 146558. 3258.44  15
  -2  -8   1 81542.0 1953.61   1
   2  -8   1 81129.8 1949.91   2
  -2  -8   2 67254.5 1535.32  23
  -2   8   2 64768.3 1528.24  26
   2  -8   2 63562.7 1537.62   8
  -2  -8   2 64122.7 1639.87   1
   2  -8   2 66084.2 1607.49   2
  -2   8   2 63828.1 1527.69  20
  -2   8   2 63548.9 1537.28  29
  -2  -8   2 65197.2 1533.59   8
  -2  -8   2 63279.4 1540.64  10
   2  -8   2 64045.5 1546.16  10
   2   8   2 61558.9 1522.32  32
  -2  -8   3 5993.43 280.449   8
   2  -8   3 6040.19 290.190   8
  -2  -8   3 5528.77 270.304  23
   2   8   3 5863.40 266.678  26
  -2  -8   3 6313.94 286.037  10
   2  -8   3 6066.44 291.063  10
  -2  -8   4 244.094 77.3440  10
   2  -8   4 246.135 74.3371  10
   2  -8   4 300.337 87.5344   8
   2  -9  -2 4418.17 373.291  16
   2   9  -2 4436.60 264.757  17
   2   9  -2 5013.38 249.781  15
   2   9  -1 54534.2 1319.30  17
   2   9  -1 56002.1 1340.41  15
  -2   9  -1 53258.4 1341.77  17
  -2  -9  -1 53860.0 1441.20  16
   2  -9   0 237188. 5436.49   2
   2   9   0 249491. 5347.00  15
  -2  -9   0 240018. 5383.02   1
   2  -9   1 56527.1 1433.73   2
  -2  -9   1 55243.9 1430.47   1
   2  -9   2 4826.61 242.640  10
  -2  -9   2 4738.87 296.688   1
  -2  -9   2 4840.89 237.546  10
   2  -9   2 5139.25 244.289   9
  -2   9   2 4784.32 227.806  26
   2  -9   2 4702.34 233.250   8
  -2  -9   2 4782.17 226.962   8
   2   9   2 4839.65 237.291  29
  -2   9   2 4250.95 238.127   3
   2  -9   2 4896.75 274.442   2
  -2   9   2 4740.13 227.422  20
  -2   9   2 4837.15 234.488  29
  -2  -9   2 4837.83 227.278  23
  -2  -9   3 5640.40 269.770   8
   2  -9   3 5553.86 278.381   8
   2   9   3 5443.06 258.776  26
  -2  -9   3 5338.52 259.484  23
   2  -9   3 5487.44 278.862  10
   2  -9   4 1326.40 120.666   8
  -2  -9   4 1530.25 113.128  10
   2  -9   4 1469.20 111.993  10
   2  10  -3 1870.87 140.643  38
   2 -10  -2 5711.40 422.961  16
   2  10  -2 5445.66 255.307  25
   2  10  -2 5337.81 297.154  17
  -2  10  -2 5757.86 318.483  17
   2  10  -2 5775.64 251.879  39
   2  10  -1 32144.0 861.770  15
  -2 -10  -1 31705.3 964.027  16
   2  10  -1 29752.7 823.935  17
   2 -10  -1 31447.9 929.255   2
  -2  10  -1 32246.8 857.894  17
   2  10   0 1780.70 141.062  15
  -2 -10   0 1741.22 157.054   1
   2 -10   0 2080.83 202.976   2
   2 -10   1 30280.5 905.163   2
  -2 -10   1 31575.8 908.205   1
  -2  10   2 5807.86 286.015   3
  -2 -10   2 5944.29 273.176  10
  -2 -10   2 5906.88 263.850  23
  -2  10   2 5970.40 266.825  26
  -2 -10   2 5711.07 340.892   1
  -2  10   2 6336.68 272.671  20
  -2 -10   2 6173.89 263.838   8
  -2  10   2 5968.27 274.767  29
   2 -10   2 5861.03 270.217   8
   2 -10   2 6604.75 289.055   9
   2 -10   2 5990.94 284.029  10
   2  10   2 5974.38 279.901  29
   2 -10   2 6284.69 324.509   2
  -2 -10   3 2345.58 179.115  10
   2  10   3 2194.09 163.132  26
   2 -10   3 2481.75 187.636   8
  -2 -10   3 2287.97 169.502   8
  -2 -10   4 314.943 70.2891   8
  -2 -10   4 263.718 65.3384  10
  -2  11  -3 3935.73 208.080  34
  -2  11  -3 4076.17 204.092  11
   2  11  -3 4297.79 222.793  42
   2  11  -3 4144.41 194.518  38
  -2  11  -2 6281.39 337.723  17
   2  11  -2 6145.19 327.588  17
  -2 -11  -2 6783.67 484.616  16
   2  11  -2 6400.43 277.398  25
  -2  11  -2 6514.48 277.204  37
   2  11  -2 6902.97 280.007  39
   2  11  -1 468.156 89.1182  27
   2  11  -1 451.817 100.623  25
  -2  11  -1 531.333 93.4473  37
  -2  11  -1 462.639 101.000  34
   2  11  -1 390.350 93.8723  38
   2  11  -1 494.295 110.151  42
  -2 -11  -1 506.286 189.597  16
   2  11  -1 309.642 86.8958  17
   2  11  -1 334.631 90.3461   4
   2  11  -1 526.606 94.2760  39
   2  11  -1 424.590 83.3765  30
  -2  11  -1 660.138 90.5891  38
   2 -11  -1 576.229 144.304   2
   2 -11   0 13444.2 540.340   2
  -2 -11   0 13772.8 486.699   1
   2  11   0 13267.5 451.912  15
  -2  11   1 590.260 89.6535  26
   2  11   1 429.237 86.9471  32
   2 -11   1 439.245 140.677   2
   2 -11   1 591.812 99.5946  10
  -2  11   1 650.340 93.0518  11
  -2 -11   1 286.497 109.764   9
   2  11   1 316.578 89.4044   4
  -2 -11   1 412.815 132.396   1
   2 -11   1 303.979 105.110   9
   2  11   2 6858.57 293.482  32
   2 -11   2 7582.17 321.474   9
  -2 -11   2 7289.82 292.773   8
  -2 -11   2 7110.24 389.742   1
  -2 -11   2 6838.17 299.834  10
  -2  11   2 6353.68 308.513   3
   2 -11   2 6605.61 297.519   8
   2 -11   2 7155.73 358.476   2
   2  11   2 7387.59 317.804  29
  -2  11   2 6830.52 295.492  20
   2 -11   2 6583.28 307.621  10
  -2  11   2 7033.32 297.087  26
  -2  11   2 6360.74 298.134  29
   2  11   3 4360.49 222.728  26
  -2 -11   3 4257.03 231.031  10
  -2 -11   3 4285.27 221.899   8
   2 -11   3 4561.24 242.655   8
   2 -11   3 4256.52 242.962  10
   2 -11   4 8914.95 280.268   8
  -2 -11   4 9048.20 270.622  10
  -2 -11   4 9365.74 274.032   8
  -2  12  -3 1205.15 111.984  11
  -2  12  -3 1097.12 115.068  34
  -2  12  -3 1207.05 121.708  21
   2  12  -3 1150.10 120.262  42
   2  12  -3 1189.44 103.817  38
   2  12  -2 1088.01 153.579  42
  -2 -12  -2 995.773 271.120  16
   2  12  -2 1120.41 127.362  25
  -2  12  -2 1367.86 148.485  34
  -2  12  -2 996.687 149.990  17
   2  12  -2 1067.80 149.561  17
   2  12  -2 1190.29 125.304  39
   2  12  -2 1199.09 135.760  38
  -2  12  -2 999.548 125.529  37
  -2  12  -1 38419.1 997.256  21
   2  12  -1 38093.8 993.063  39
  -2  12  -1 38926.3 976.909  38
  -2  12  -1 37013.6 998.829  11
   2  12  -1 38045.6 976.553  27
   2  12  -1 40088.6 1002.78  38
   2  12  -1 38443.3 1026.98   4
  -2 -12  -1 38472.0 1164.51  16
  -2  12  -1 39807.9 1001.86  34
   2  12  -1 39288.8 996.523  25
   2 -12  -1 37199.9 1132.04   2
  -2  12  -1 37921.8 991.297  37
   2  12  -1 39678.9 1018.89  42
  -2  12   0 21463.7 607.729  19
   2  12   0 22839.1 621.656  11
   2 -12   0 22758.7 683.536   9
  -2  12   0 22572.0 622.382  21
  -2  12   0 22845.5 627.808  11
  -2  12   0 23828.2 614.156  36
  -2 -12   0 23645.4 718.633   1
   2  12   0 21952.5 663.462   4
  -2  12   0 21800.2 616.718  37
   2  12   0 22762.2 619.695  34
   2  12   0 22254.0 607.971  21
   2  12   0 22008.0 622.792  38
   2 -12   0 21595.2 765.754   2
   2  12   0 21659.7 612.085  37
   2  12   1 37606.9 1028.67   4
   2 -12   1 39217.8 1046.69   9
  -2  12   1 39346.1 991.210  26
   2  12   1 40527.6 1004.68  32
  -2 -12   1 38120.4 1149.90   2
  -2 -12   1 38618.7 1137.24   1
  -2  12   1 40704.7 1011.73  11
  -2 -12   1 39910.5 1063.61   9
   2 -12   1 39844.2 1022.00  10
   2 -12   1 37233.9 1135.49   2
   2 -12   2 1035.13 133.776   8
   2  12   2 1126.37 137.387  29
  -2  12   2 1157.06 128.327  20
  -2 -12   2 1062.75 134.477  10
  -2 -12   2 1218.04 127.889   8
   2  12   2 946.916 125.226  26
  -2  12   2 1041.70 128.569  26
   2 -12   2 1087.89 143.449  10
   2 -12   2 1187.96 140.550   9
  -2  12   2 1062.38 132.427  29
  -2  12   2 971.025 128.910   3
   2  12   3 1375.69 128.257  26
  -2 -12   3 1305.37 127.700   8
   2 -12   3 1357.32 140.875   8
  -2 -12   3 1376.86 139.248  10
   2 -12   3 1262.04 143.411  10
  -2  13  -3 8850.56 298.255  34
  -2  13  -3 8805.93 305.991  21
   2  13  -3 8864.86 324.311  34
  -2  13  -3 8830.58 297.670  11
   2  13  -3 8656.85 277.386  38
   2  13  -3 8606.51 294.645  42
   2  13  -3 9235.35 310.495  37
   2  13  -2 32501.1 861.857  25
  -2  13  -2 32188.4 868.957  37
   2  13  -2 33312.2 863.427  39
  -2  13  -2 31412.7 885.414  21
  -2  13  -2 32987.9 886.545  34
   2  13  -2 33389.5 879.351  38
  -2  13  -2 33299.2 890.785  11
   2  13  -2 33041.5 898.023  42
   2 -13  -1 37056.1 1171.68   2
   2 -13  -1 37031.0 1078.27   9
   2  13  -1 41565.5 1041.31  25
  -2  13  -1 40949.4 1047.90  11
  -2  13  -1 40309.2 1040.84  21
   2  13  -1 40754.4 1040.93  38
   2  13  -1 40738.7 1038.14  39
   2  13  -1 40098.9 1045.27  34
   2  13  -1 39619.5 1072.68   4
  -2  13  -1 39159.3 1023.69  36
  -2  13  -1 40694.5 1037.57  37
  -2  13  -1 40851.0 1041.93  34
   2  13  -1 40899.6 1057.91  42
   2  13   0 214958. 4792.14  34
   2  13   0 214687. 4863.35   4
  -2  13   0 217019. 4800.14  37
  -2  13   0 220256. 4808.61  11
  -2  13   0 219137. 4802.70  21
  -2  13   0 214029. 4784.73  19
   2  13   0 218107. 4779.45  21
   2  13   0 219354. 4806.36  38
  -2 -13   0 223660. 4939.04   1
  -2  13   0 215569. 4776.69  36
   2 -13   0 217631. 5018.77   2
   2  13   0 214813. 4792.62  37
   2 -13   0 215088. 4878.66   9
   2  13   0 217585. 4796.76  11
   2 -13   1 41806.9 1059.26  10
   2 -13   1 38259.1 1174.87   2
   2 -13   1 40030.2 1078.39   9
  -2  13   1 41293.1 1039.09  11
  -2  13   1 40904.7 1018.93  26
  -2 -13   1 38699.3 1168.05   1
   2  13   1 40961.1 1031.52  32
  -2 -13   1 39992.0 1088.12   9
   2  13   1 39357.5 1065.86   4
  -2 -13   1 39243.2 1190.47   2
  -2 -13   2 34978.3 921.103  10
   2 -13   2 35589.0 937.052   9
  -2  13   2 35862.3 922.076  26
  -2 -13   2 34433.1 893.889   8
  -2  13   2 33291.4 931.430   3
   2 -13   2 33309.7 937.154  10
   2 -13   2 33827.8 927.255   8
   2  13   2 34052.7 922.011  26
  -2  13   2 34793.2 926.435  20
   2  13   2 34927.6 944.712  29
  -2 -13   3 9329.24 318.912   8
   2 -13   3 9205.23 340.130   8
   2  13   3 9569.11 327.664  26
   2 -13   3 9435.55 348.864  10
  -2 -13   3 9402.69 334.560  10
  -2  14  -3 2404.58 127.116  34
   2  14  -3 2307.23 146.162  34
  -2  14  -3 2664.57 143.905  19
  -2  14  -3 2489.31 135.211  21
   2  14  -3 1979.80 114.924  42
  -2  14  -3 2506.01 128.660  11
   2  14  -3 2490.80 135.671  37
   2  14  -3 2395.33 143.458  21
  -2  14  -2 5295.44 246.513  37
  -2  14  -2 5674.87 264.345  21
  -2  14  -2 5490.98 258.497  11
   2  14  -2 5513.64 263.900  42
   2  14  -2 5360.93 251.726  38
  -2  14  -2 5123.41 255.343  34
   2 -14  -1 16860.0 574.267   9
  -2  14  -1 16889.4 526.904  37
   2  14  -1 17194.1 528.254  21
   2  14  -1 17359.1 545.000  42
   2  14  -1 16679.9 525.472  39
  -2  14  -1 16439.0 514.475  36
   2  14  -1 16469.5 532.966  37
   2  14  -1 17377.4 533.488  38
   2  14  -1 17464.2 536.923  34
  -2  14  -1 16899.4 529.101  34
  -2  14  -1 16096.9 527.083  11
   2 -14  -1 14823.6 634.619   2
   2  14  -1 16378.5 560.330   4
  -2  14   0 51087.0 1245.31  37
   2 -14   0 50182.9 1316.38   9
  -2  14   0 49765.0 1215.48  36
   2  14   0 49793.2 1219.92  21
  -2  14   0 50979.1 1253.30  11
   2  14   0 51463.8 1250.84  38
  -2  14   0 50304.5 1226.74  19
   2 -14   0 48502.7 1428.91   2
   2  14   0 49391.8 1234.23  37
   2  14   0 50423.7 1310.78   4
   2  14   0 51158.5 1237.12  34
   2  14   0 50107.1 1235.79  11
  -2 -14   1 15776.9 628.520   1
  -2  14   1 16734.1 495.811  26
   2 -14   1 15068.2 624.781   2
   2 -14   1 16510.8 555.019   9
  -2  14   1 17254.9 521.239  11
   2  14   1 16505.9 548.348   4
  -2 -14   1 16164.4 643.578   2
  -2 -14   1 16484.3 562.144   9
   2  14   2 5442.08 256.708  26
  -2 -14   2 5282.05 253.401  10
   2 -14   2 5522.35 258.690   9
  -2  14   2 5383.40 248.795  26
  -2  14   2 5936.71 262.201  20
   2  14   2 5362.13 266.648  29
   2 -14   2 5306.63 258.153   8
   2 -14   2 5216.30 266.887  10
  -2  14   2 4901.80 246.483   3
   2 -14   3 2146.58 149.084  10
  -2 -14   3 2454.21 147.061  10
  -2 -14   3 2384.77 133.731   8
   2 -14   3 2366.68 148.298   8
   2  15  -3 8301.70 265.523  21
   2  15  -3 8958.13 270.238  11
  -2  15  -3 7944.29 242.248  11
  -2  15  -3 8331.18 255.341  21
   2  15  -3 8099.59 262.636  34
   2  15  -3 8688.03 257.151  37
   2  15  -3 8261.19 249.285  36
  -2  15  -3 7667.30 238.349  24
  -2  15  -3 8768.66 267.066  19
  -2  15  -2 3892.53 208.666  11
   2  15  -2 4073.16 207.336  38
  -2  15  -2 3924.52 206.246  36
  -2  15  -2 4107.89 216.075  21
   2  15  -2 4055.12 214.282  21
   2  15  -2 4245.85 222.398  37
  -2  15  -2 4149.14 205.340  37
  -2  15  -2 3910.22 208.698  34
   2  15  -2 4067.38 214.072  42
  -2  15  -1 36142.6 937.902  36
   2  15  -1 37197.4 972.725  11
  -2  15  -1 35862.1 908.088  22
   2  15  -1 37153.1 962.208  34
   2  15  -1 36263.3 965.880  37
   2 -15  -1 36019.4 1009.25   9
   2  15  -1 37054.1 1008.98   4
   2  15  -1 37678.3 952.955  21
  -2  15  -1 36800.1 962.903  37
  -2  15  -1 35921.8 963.541  11
   2  15  -1 36820.8 963.934  38
  -2  15  -1 36257.4 955.494  19
  -2  15  -1 36923.3 962.895  34
  -2  15   0 6552.55 263.347  19
   2  15   0 6823.29 329.802   4
   2 -15   0 5867.61 381.394   2
  -2 -15   0 6071.88 329.747   9
   2 -15   0 6749.16 334.830   9
   2  15   0 6721.12 272.128  11
   2  15   0 6746.46 273.464  37
  -2  15   0 7049.79 291.465  11
   2  15   1 35836.6 992.635   4
  -2 -15   1 35680.3 996.071   9
  -2  15   1 36353.4 921.126  26
  -2  15   1 37194.5 951.684  11
   2 -15   1 35887.6 989.640   9
  -2  15   1 37472.5 976.079  29
   2  15   2 4344.28 223.305  29
   2 -15   2 4031.59 224.655  10
  -2  15   2 3921.48 206.573  20
  -2 -15   2 4101.53 209.688  10
   2  15   2 4100.48 212.570  26
  -2  15   2 3715.67 192.583   3
   2 -15   3 8359.61 277.692  10
  -2 -15   3 8764.11 272.463  10
   2  16  -3 10551.4 287.044  37
   2  16  -3 11214.2 299.882  19
  -2  16  -3 11197.6 293.006  36
  -2  16  -3 11703.5 301.468  19
   2  16  -3 11008.0 298.288  34
   2  16  -2 16808.0 466.382  36
  -2  16  -2 17060.6 505.927  21
  -2  16  -2 17649.6 504.240  34
   2  16  -2 18004.8 507.615  21
  -2  16  -2 17984.2 501.370  37
  -2  16  -2 17423.8 507.460  11
  -2  16  -2 17398.5 508.664  19
   2  16  -2 18280.8 516.069  37
  -2  16  -2 16874.1 473.613  22
   2  16  -2 17119.1 496.843  38
  -2  16  -2 18004.5 500.112  36
   2  16  -1 1678.09 150.827  38
   2  16  -1 1438.93 138.562  34
   2  16  -1 1467.89 128.042  21
  -2  16  -1 1373.02 139.388  11
  -2  16  -1 1464.42 121.736  36
   2  16  -1 1868.40 149.636  11
   2 -16  -1 1501.12 166.458   9
  -2  16  -1 1608.73 136.304  19
  -2  16  -1 1478.61 139.408  37
   2  16  -1 1522.21 142.076  37
   2  16   0 10210.6 348.667  37
   2 -16   0 10368.8 416.474   9
  -2  16   0 10269.7 338.138  19
   2  16   0 10784.4 420.184   4
  -2 -16   0 9448.01 415.147   9
  -2  16   0 9953.16 364.370  11
   2  16   0 10231.9 347.346  11
   2  16   1 1629.26 130.521  26
  -2 -16   1 1466.18 156.384   9
  -2  16   1 1402.76 142.744  29
   2  16   1 1265.60 140.959   4
   2 -16   1 1368.47 155.567   9
  -2  16   1 1275.03 125.239  11
   2  16   2 17264.3 513.013  29
   2  16   2 17678.9 506.338  26
  -2 -16   2 18171.9 503.017  10
   2 -16   2 16660.9 515.378  10
  -2  16   2 17489.4 499.650  20
   2  17  -2 575.668 73.5123  19
  -2  17  -2 739.600 88.4134  21
   2  17  -2 742.581 83.3162  21
  -2  17  -2 597.444 81.5272  19
  -2  17  -2 668.350 75.0643  36
  -2  17  -2 674.473 82.6144  11
   2  17  -2 757.522 90.1780  37
   2  17  -1 5420.48 211.844  19
   2 -17  -1 5675.65 276.837   9
  -2  17  -1 6204.75 241.347  19
  -2 -17  -1 5715.14 303.550   9
   2  17  -1 5414.54 237.259  34
   2  17  -1 5926.85 246.289  11
   2  17  -1 5610.28 242.765  37
   2  17  -1 5535.11 226.875  21
  -2  17  -1 5744.19 222.495  36
  -2 -17   0 1252.90 165.162   9
   2  17   0 1424.60 112.588  11
   2 -17   0 1538.07 168.253   9
   2  17   0 1325.36 157.540   4
  -2  17   0 1426.24 128.756  11
   2 -17   1 5318.68 255.441   9
   2  17   1 5632.29 225.227  26
  -2 -17   1 5464.24 259.168   9
  -2  17   1 5436.77 227.145  11
  -2  17   1 5820.58 256.054  29
   2  17   2 591.199 80.8383  29
   2  17   2 770.251 82.7885  26
  -2  17   2 667.455 73.3832  20
   2  18  -2 5106.65 165.479  19
  -2  18  -2 4757.66 162.490  36
  -2 -18  -2 5883.84 238.376   9
   2  18  -2 4850.24 172.712  21
   2  18  -2 5427.79 187.341  37
  -2  18  -2 5408.62 182.890  19
   2  18  -2 5293.96 185.958  11
  -2 -18  -1 4749.60 257.106   9
  -2  18  -1 4991.34 195.526  19
   2  18  -1 4888.46 205.476  37
   2 -18  -1 4907.15 234.381   9
   2  18  -1 4681.34 199.262  11
   2  18   0 64.5126 50.6086  11
  -2  18   0 6.55947 63.0375  29
   2 -18   0 4.17609 95.2433   9
  -2 -18   0 49.2018 95.9163   9
  -2  18   0 50.3005 67.6935  11
  -2 -18   1 4330.96 210.324   9
  -2  18   1 4804.60 216.295  29
  -2  18   1 4854.96 211.339  20
   2 -18   1 4547.11 216.586   9
   2  18   2 4798.03 165.708  29
  -2  18   2 3896.87 145.953  20
  -2 -19  -1 5548.31 246.793   9
   2 -19  -1 5272.99 218.851   9
   2  19  -1 5586.15 192.789  11
  -2  19   0 1773.22 113.689  11
  -2 -19   0 1561.89 139.858   9
   2 -19   0 1733.26 136.354   9
  -2  19   0 1743.58 113.711  29
   2  19   0 1549.40 86.8481  11
  -2  19   1 4634.96 175.741   3
  -2  19   1 5425.09 203.625  29
   2 -19   1 4515.87 194.950   9
   2  19   1 4999.18 176.160  20
  -2  19   1 5239.37 196.370  20
  -2 -19   1 5065.56 192.085   9
  -2 -20  -1 2873.35 141.401   9
   2 -20  -1 2228.14 113.233   9
   2 -20   0 5409.10 201.592   9
  -2  20   0 5163.50 174.705  29
  -2 -20   0 5248.07 205.651   9
  -2  20   1 2415.94 107.597  20
  -2  20   1 2461.49 110.895  29
   3   0  -3 83.5585 176.199  12
  -3   0  -2 76.9099 72.3069  17
   3   0  -1 194.752 61.4285  16
  -3   0  -1 80.8302 43.8848  17
   3   0   0 37.5344 60.0578  13
   3   0   0 34.5168 36.9082   2
  -3   0   2 68.6466 44.2774   1
   3   0   2-4.92282 58.4337   2
  -3   0   3 292.795 94.9081   8
  -3   0   4 25.5232 80.5555  23
  -3   0   4 30.9306 60.7914   8
   3   0   4 38.1345 59.5962   5
  -3   1  -3 55586.2 1420.95  17
   3   1  -3 52582.7 1560.95  12
   3  -1  -3 54559.6 1600.80  12
  -3   1  -2 9583.47 329.365  17
  -3  -1  -2 9317.91 306.232  17
   3  -1  -2 9368.70 357.278  16
   3   1  -2 8662.91 354.008  14
   3  -1  -1 213581. 4576.30  16
   3   1  -1 210936. 4560.77  13
  -3   1  -1 209219. 4561.68  17
  -3  -1  -1 210500. 4536.31  17
   3  -1  -1 204058. 4597.06  13
   3   1   0 168837. 3567.95  13
   3   1   0 161662. 3548.84   2
   3  -1   0 163579. 3557.46   2
   3   1   0 162648. 3563.65  14
   3   1   0 165849. 3562.90  12
   3   1   1 210558. 4534.51   2
   3  -1   1 206047. 4539.21   2
  -3  -1   1 211419. 4561.29   1
  -3   1   1 207871. 4541.64   1
   3  -1   2 8972.28 296.688   2
   3   1   2 9446.07 295.803   2
  -3  -1   2 9284.05 299.999   1
  -3  -1   3 53618.4 1308.85   8
   3  -1   3 50377.6 1268.39  23
   3  -1   3 52636.5 1283.88   8
  -3   1   3 52041.1 1286.09   8
  -3  -1   3 52770.2 1308.32   7
  -3   1   3 54494.8 1310.34   7
   3   1   3 53090.5 1287.06   5
  -3  -1   3 52931.1 1285.06  10
  -3   1   4 4575.94 215.482  23
  -3  -1   4 4353.92 205.341   8
   3  -1   4 4423.35 201.766   5
   3   1   4 4152.79 184.833   5
  -3  -1   4 4579.60 225.572  23
  -3   2  -3 7759.14 361.306  17
   3   2  -3 7011.54 432.213  12
  -3   2  -2 114052. 2555.07  17
  -3  -2  -2 112124. 2497.93  17
   3  -2  -2 108420. 2545.93  13
   3   2  -2 114048. 2676.41  12
   3  -2  -2 111142. 2595.54  16
   3   2  -2 111693. 2573.69  14
  -3   2  -1 152715. 3349.81  17
   3  -2  -1 153081. 3376.64  16
   3   2  -1 152482. 3377.59  14
  -3  -2  -1 149964. 3296.19  17
   3  -2  -1 154198. 3280.63   2
   3   2  -1 150865. 3414.28  12
   3   2   0 97477.5 2056.69  12
   3   2   0 93245.5 2029.50   2
   3   2   0 91975.5 2042.05  14
   3  -2   0 89267.4 2045.58   2
   3  -2   1 157750. 3352.20  13
  -3  -2   1 152484. 3418.37   1
   3  -2   1 153607. 3398.47   2
   3   2   1 152759. 3382.22   2
   3  -2   2 111079. 2508.04   2
   3   2   2 110961. 2495.47   2
  -3  -2   2 113624. 2529.43   1
   3  -2   3 7376.50 295.405   8
   3   2   3 7342.85 284.605   5
  -3  -2   3 7251.41 293.734  10
  -3   2   3 6881.29 295.983   7
  -3  -2   3 6989.23 304.725   7
  -3  -2   3 7461.97 308.499   8
  -3  -2   4 11119.3 377.503  23
  -3   2   4 10398.2 347.937  23
   3  -2   4 10135.2 353.149   5
   3  -2   4 10148.7 350.437   8
  -3  -2   4 11318.1 367.969   8
  -3   3  -3 28323.2 844.421  17
   3   3  -3 25680.5 925.469  12
   3   3  -2 158725. 3448.05  15
   3  -3  -2 149432. 3533.31  13
   3   3  -2 154463. 3623.44  12
   3  -3  -2 155698. 3574.07  16
   3   3  -2 155082. 3518.58  14
  -3   3  -2 160450. 3517.76  17
   3   3  -1 121285. 2800.54  12
  -3   3  -1 123067. 2740.85  17
   3  -3  -1 121905. 2777.29  16
   3  -3  -1 123971. 2688.16   2
   3   3  -1 124879. 2756.41  14
   3  -3   0 194324. 4321.26   2
   3   3   0 199580. 4308.31  14
  -3  -3   0 202717. 4347.99   1
   3  -3   1 122108. 2669.09  13
   3   3   1 122863. 2695.08   2
   3  -3   1 121186. 2723.89   2
  -3  -3   1 123589. 2741.93   1
  -3  -3   2 159906. 3474.65   1
   3  -3   2 150635. 3435.04   2
   3  -3   3 26911.9 746.770  10
   3  -3   3 27914.8 760.481   8
  -3  -3   3 27704.6 758.363  10
  -3  -3   3 28812.5 787.023   7
  -3  -3   3 28189.3 772.328   8
   3   3   3 26072.6 725.935   5
  -3  -3   4 1014.97 120.809   8
  -3  -3   4 1164.53 126.308  23
  -3   3   4 884.156 98.3428  23
   3  -3   4 1004.95 120.789   8
   3  -3   4 1186.65 119.053   5
   3   4  -3 1599.07 235.051  12
  -3   4  -3 1445.41 175.411  17
   3   4  -2 29261.7 896.865  12
   3   4  -2 29590.8 807.066  14
  -3   4  -2 30325.6 821.072  17
   3  -4  -2 29836.8 884.721  16
   3   4  -2 29474.0 756.845  15
   3   4  -1 135240. 3022.88  12
  -3   4  -1 134087. 2966.93  17
   3  -4  -1 133949. 2925.05   2
  -3  -4  -1 131108. 2946.24   1
   3  -4  -1 132024. 3013.51  16
   3   4  -1 132444. 2965.32  14
  -3  -4   0 4149.07 181.401   1
   3  -4   0 4164.45 175.539   2
  -3  -4   1 136365. 3004.83   1
   3   4   1 132852. 2910.45  15
   3  -4   1 135221. 2986.49   2
   3  -4   1 133194. 2935.57  13
  -3  -4   2 30846.5 818.120   1
   3  -4   2 28924.5 773.369   2
   3  -4   3 1737.88 154.460   8
  -3  -4   3 1537.64 143.763  10
  -3  -4   3 1804.26 159.339   8
   3  -4   3 1616.56 146.176  10
   3  -4   4 40854.3 1036.15   8
  -3  -4   4 39692.1 1007.55  10
  -3  -4   4 42527.3 1042.67   8
  -3  -4   4 42052.9 1041.36  23
   3  -4   4 41531.7 1034.62   5
   3   5  -3 9836.54 506.994  12
  -3   5  -3 10242.8 451.917  17
   3   5  -2 14018.2 417.675  15
  -3   5  -2 12804.8 461.797  17
   3   5  -2 13199.4 448.440  14
   3  -5  -2 13130.9 532.012  16
   3   5  -2 12765.9 524.193  12
   3   5  -1 26351.8 762.515  12
  -3  -5  -1 27170.4 687.530   1
   3  -5  -1 26595.2 691.342   2
  -3   5  -1 26451.3 713.688  17
   3   5  -1 29106.2 698.020  15
   3   5  -1 27607.5 714.470  14
   3  -5  -1 27805.3 777.854  16
   3   5   0 4549.02 128.217  17
   3  -5   0 4401.98 197.919   2
  -3  -5   0 4275.01 199.502   1
   3   5   1 27144.5 646.477  15
   3  -5   1 26190.1 677.694  13
  -3  -5   2 13457.8 464.275   1
   3  -5   2 13065.3 426.826   2
  -3  -5   3 9924.24 387.957   8
   3   5   3 10390.0 358.258  26
   3  -5   3 10849.3 390.965  10
  -3  -5   3 10438.1 390.148  10
  -3  -5   3 11290.4 407.589  23
   3  -5   3 10848.6 396.234   8
   3  -5   4 10447.9 364.629   8
  -3  -5   4 10075.9 343.807  10
   3  -5   4 10760.9 363.090   5
  -3  -5   4 10462.4 362.184   8
  -3  -5   4 10498.9 359.340  23
   3   6  -3 6997.63 419.492  12
  -3   6  -3 7436.58 376.899  17
   3   6  -2 36147.5 902.638  15
  -3   6  -2 33969.7 954.245  17
   3  -6  -2 34350.5 1045.67  16
   3   6  -2 33477.8 1019.89  12
  -3  -6  -1 57614.7 1393.93   1
   3  -6  -1 60008.9 1511.82  16
   3   6  -1 62728.4 1417.62  15
  -3   6  -1 59860.9 1433.76  17
   3   6  -1 61382.7 1502.28  12
   3  -6  -1 60792.1 1429.52   2
   3   6   0 100953. 2265.01  15
  -3  -6   0 100841. 2306.35   1
   3   6   0 102731. 2205.76  17
  -3  -6   0 98044.7 2274.18  16
   3  -6   0 101723. 2317.00   2
   3  -6   1 58354.7 1368.61  13
   3   6   1 57494.4 1328.69  15
   3  -6   1 60929.3 1424.70   2
   3  -6   2 35364.7 936.722   2
  -3  -6   2 35382.7 979.727   1
   3  -6   3 8633.61 350.088   8
   3  -6   3 8033.90 337.735  10
  -3  -6   3 8346.08 341.531  10
   3   6   3 8251.71 315.055  26
  -3  -6   3 8444.70 348.501  23
   3  -6   4 22397.8 634.708   8
  -3  -6   4 22357.1 617.623  10
  -3  -6   4 23670.8 634.866   8
   3  -6   4 22622.8 628.230   5
   3   7  -3 4612.99 300.293  17
  -3   7  -3 4272.40 284.050  17
   3   7  -2 5240.61 243.217  15
   3   7  -2 5403.35 269.424  17
   3  -7  -2 5003.85 353.304  16
   3   7  -2 5280.65 334.569  12
  -3   7  -2 4913.17 279.660  17
   3  -7  -1 21347.2 609.558   2
   3   7  -1 21143.2 567.921  17
   3   7  -1 21349.9 588.683  15
  -3  -7  -1 20393.2 565.583   1
  -3  -7   0 449584. 9763.10  16
   3   7   0 441771. 9741.37  15
  -3  -7   0 458485. 9789.79   1
   3  -7   0 458078. 9808.04   2
   3  -7   1 20865.0 625.436   2
  -3  -7   1 20809.4 633.777   1
   3   7   1 20827.0 536.571  15
  -3   7   2 5268.18 234.107  29
  -3  -7   2 5170.04 234.596   8
   3   7   2 5120.94 226.184  32
  -3  -7   2 5775.68 243.024  23
   3  -7   2 5376.09 241.810   8
  -3  -7   2 5381.30 242.971  10
  -3  -7   2 5336.65 291.248   1
   3  -7   2 5946.04 277.432   2
   3   7   3 4817.23 233.918  26
   3  -7   3 4485.41 248.640  10
  -3  -7   3 4348.64 240.403  10
  -3  -7   3 4666.33 245.052  23
  -3  -7   3 4579.01 244.748   8
   3  -7   4 5898.76 250.004   8
  -3  -7   4 5989.60 237.492  10
  -3  -7   4 5748.59 239.499   8
   3  -7   4 5691.85 239.324   5
   3   8  -2 19702.0 593.320  15
   3   8  -2 18692.4 615.300  17
   3  -8  -2 19303.1 744.637  16
   3  -8  -1 76799.3 1897.92   2
   3   8  -1 79967.2 1839.52  17
   3   8  -1 81634.9 1869.98  15
   3  -8   0 55762.5 1417.86   2
  -3  -8   0 56223.2 1379.57  16
   3   8   0 57094.4 1353.06  15
  -3  -8   0 58407.2 1400.75   1
  -3  -8   1 80618.9 1917.59   1
   3   8   1 78066.1 1795.76  15
   3  -8   2 19392.4 583.152  10
  -3  -8   2 20494.4 569.705  23
  -3   8   2 18023.5 559.451  29
   3  -8   2 19722.7 577.816   8
  -3   8   2 19995.6 602.361   3
  -3  -8   2 19465.6 565.922   8
  -3  -8   2 18931.7 653.351   1
   3  -8   2 19757.3 626.005   2
  -3   8   2 18715.2 560.101  20
  -3   8   2 19694.6 561.897  26
  -3  -8   2 19044.8 573.546  10
   3   8   2 18224.5 554.362  32
   3   8   3 10464.9 383.758  26
  -3  -8   3 10453.5 386.455  23
   3  -8   3 10219.3 401.253  10
   3  -8   3 11044.4 414.975   8
  -3  -8   3 10136.8 385.407   8
  -3  -8   3 10417.3 392.807  10
   3  -8   4 169.646 87.2785   8
   3  -8   4 145.389 68.9786   5
  -3  -8   4 147.524 68.2157  10
   3   9  -2 41774.6 1057.97  15
   3   9  -2 38011.9 986.726  27
  -3   9  -2 38501.9 981.513  37
   3   9  -2 40035.7 1077.10  17
   3  -9  -1 8124.77 365.846   2
  -3   9  -1 9088.74 345.317  17
   3   9  -1 8764.01 314.458  17
  -3  -9  -1 9217.68 424.609  16
   3   9  -1 9115.73 341.528  15
  -3  -9   0 115451. 2738.18   1
   3  -9   0 122359. 2779.08   2
  -3  -9   0 120879. 2729.76  16
   3   9   0 116879. 2692.25  15
  -3  -9   1 8206.17 372.306   1
   3   9   1 8183.02 285.286  15
   3  -9   1 8572.21 376.172   2
   3  -9   2 40001.0 1060.81  10
  -3  -9   2 39477.3 1148.47   1
   3   9   2 39783.0 1043.57  29
  -3   9   2 41592.5 1090.39   3
  -3  -9   2 40684.6 1031.02  23
  -3   9   2 41590.4 1038.83  26
   3  -9   2 41252.1 1053.76   8
   3  -9   2 42126.8 1054.64   9
  -3   9   2 41169.2 1040.86  20
   3   9   2 38530.6 1031.00  32
   3  -9   2 41619.5 1118.59   2
  -3  -9   2 40117.9 1048.63  10
  -3  -9   2 40742.2 1033.46   8
  -3  -9   3 2867.00 188.184  23
   3  -9   3 2846.53 209.969   8
  -3  -9   3 2920.59 192.853   8
   3  -9   3 2707.51 204.707  10
   3   9   3 3013.38 190.501  26
  -3  -9   4 258.652 72.9414   8
   3  -9   4 260.153 79.4567   8
  -3  -9   4 262.587 68.5422  10
   3  10  -2 8107.06 305.230  27
   3  10  -2 7708.04 362.431  17
   3  10  -2 7887.31 317.120  39
   3  10  -2 8246.14 352.480  15
  -3 -10  -2 8794.25 533.512  16
  -3  10  -2 8388.24 308.852  37
   3  10  -1 2136.51 169.384  15
   3  10  -1 2074.84 146.951  17
  -3 -10  -1 1900.07 235.683  16
   3 -10  -1 2188.18 197.693   2
   3  10   0 709.943 101.750  15
   3 -10   1 2130.73 201.674   2
  -3 -10   1 2160.89 202.258   1
  -3 -10   2 8181.01 314.329  23
  -3 -10   2 8174.51 314.904   8
   3 -10   2 9231.79 349.540   9
  -3  10   2 8083.99 356.160   3
  -3 -10   2 7756.45 327.188  10
   3 -10   2 8259.99 339.500   8
  -3  10   2 7784.76 320.478  20
  -3  10   2 8641.51 327.255  26
  -3 -10   2 8131.92 412.685   1
   3  10   2 8087.17 332.044  29
   3 -10   2 8457.27 384.838   2
   3 -10   2 7831.77 340.337  10
   3  10   3 1211.69 130.715  26
   3 -10   3 1081.35 149.360   8
  -3 -10   3 1197.26 133.213  23
  -3 -10   3 1132.73 138.337  10
  -3 -10   3 1160.55 135.599   8
  -3 -10   4 1845.91 110.264  10
  -3 -10   4 2049.27 117.214   8
   3  11  -4 50.7886 36.7617  21
  -3  11  -3 12218.1 393.067  11
  -3  11  -3 12834.6 400.416  34
   3  11  -3 12984.1 409.046  38
  -3  11  -3 13041.3 414.099  21
   3  11  -3 12848.5 437.481  42
  -3  11  -2 9943.96 370.897  11
  -3  11  -2 10368.4 375.941  34
   3  11  -2 10095.1 376.345  25
  -3  11  -2 9852.35 430.514  17
   3  11  -2 9627.34 410.639  17
  -3 -11  -2 10877.7 611.878  16
   3  11  -2 10195.0 353.096  27
   3  11  -2 9983.44 368.800  39
  -3  11  -2 10071.3 355.562  37
   3 -11  -1 15898.1 534.777   9
   3  11  -1 16626.0 495.843  30
  -3  11  -1 17155.6 511.343  11
   3  11  -1 15923.0 495.845  27
   3  11  -1 16560.0 509.377  39
   3  11  -1 16187.3 507.968  25
  -3  11  -1 16858.5 505.744  21
   3  11  -1 17216.0 535.872   4
   3 -11  -1 17691.8 615.324   2
  -3  11  -1 16870.6 504.630  34
   3  11  -1 14521.0 486.201  17
  -3 -11  -1 16990.1 649.437  16
  -3  11  -1 16958.3 501.700  37
   3  11  -1 16458.7 528.631  42
   3  11  -1 18018.2 564.905  15
   3  11   0 61281.4 1506.47   4
   3 -11   0 61223.5 1609.17   2
  -3  11   0 61623.3 1453.98  34
   3  11   0 60253.0 1462.83  39
   3  11   0 63251.0 1518.78  15
   3  11   0 64745.8 1484.51  42
  -3 -11   0 60057.9 1560.02   1
   3 -11   0 59333.3 1509.75   9
   3  11   1 17100.4 515.130  32
   3  11   1 16583.8 536.585   4
  -3 -11   1 18077.5 649.749   2
  -3 -11   1 16780.5 502.085  10
   3 -11   1 17176.8 549.479   9
  -3 -11   1 17981.0 569.228   9
  -3  11   1 17408.1 505.894  26
   3 -11   1 17799.6 540.097  10
  -3 -11   1 17479.9 624.327   1
  -3  11   1 17314.5 516.718  11
   3 -11   1 17277.3 623.017   2
   3  11   2 10060.4 386.718  29
  -3 -11   2 9857.24 363.372  23
  -3 -11   2 10069.1 359.802   8
   3 -11   2 10294.6 398.904  10
  -3  11   2 10617.5 377.809  26
  -3  11   2 10390.5 380.533  20
   3  11   2 9788.37 376.156  32
   3 -11   2 10808.3 396.549   9
  -3 -11   2 10042.7 472.027   1
  -3 -11   2 9576.02 372.436  10
  -3  11   2 10235.3 411.587   3
   3 -11   2 10164.2 441.535   2
   3 -11   2 9828.95 386.213   8
  -3 -11   3 14333.8 468.795  10
   3  11   3 15000.2 469.765  26
  -3 -11   3 14113.7 456.719   8
   3 -11   3 14145.7 487.904   8
   3 -11   4-17.6264 48.2454   8
   3 -11   4 15.0482 36.3732   5
  -3 -11   4 48.8871 42.5466   8
  -3 -11   4 21.5971 39.5683  10
  -3  12  -3 1038.98 96.7528  11
  -3  12  -3 1070.33 101.956  34
  -3  12  -3 1110.19 107.427  21
   3  12  -3 1016.06 102.565  38
   3  12  -3 1052.88 122.567  42
  -3  12  -2 4626.34 237.298  11
   3  12  -2 4692.20 219.868  27
  -3  12  -2 4729.89 247.653  21
  -3  12  -2 4475.39 237.070  34
  -3 -12  -2 4198.59 407.323  16
   3  12  -2 4885.59 245.142  25
   3  12  -2 4633.45 235.297  39
  -3  12  -2 4606.57 225.971  37
   3  12  -2 5042.67 274.553  42
   3 -12  -1 39088.3 1147.07   2
   3  12  -1 38545.7 1015.32  27
   3  12  -1 40128.1 1033.00  25
  -3  12  -1 40188.8 1027.06  21
  -3 -12  -1 38848.7 1188.90  16
   3  12  -1 39795.6 1061.12   4
   3 -12  -1 38810.4 1064.88   9
  -3  12  -1 40306.5 1024.82  34
   3  12  -1 41495.7 1098.63  15
   3  12  -1 40093.9 1035.37  38
   3  12  -1 39650.4 1014.15  30
   3  12  -1 40062.9 1031.64  39
  -3  12  -1 39440.3 1020.50  37
   3  12  -1 41293.3 1057.14  42
  -3  12  -1 40733.5 1031.68  11
   3  12   0 17615.7 527.416  42
   3 -12   0 16979.9 554.786   9
   3  12   0 16339.6 492.489  11
  -3  12   0 16291.0 493.163  19
  -3  12   0 15938.6 476.886  18
   3  12   0 17282.0 508.319  38
  -3 -12   0 17793.6 602.904   1
   3  12   0 18252.3 567.077  15
   3 -12   0 17572.4 651.727   2
  -3  12   0 17669.6 498.211  36
   3  12   0 17217.6 515.123  39
   3  12   0 16383.6 491.936  37
   3  12   0 16745.6 493.440  34
   3  12   0 16690.5 550.634   4
   3 -12   1 38913.6 1159.72   2
  -3 -12   1 39669.3 1178.86   2
   3  12   1 40045.3 1028.90  32
  -3  12   1 41134.3 1033.87  11
   3 -12   1 41285.6 1058.56  10
   3  12   1 38589.5 1055.58   4
  -3 -12   1 38371.0 1151.43   1
  -3  12   1 42236.6 1015.14  26
   3 -12   1 39548.6 1065.42   9
  -3 -12   1 40442.3 1084.04   9
   3 -12   2 5003.71 270.308  10
  -3  12   2 4851.47 268.127   3
   3  12   2 5195.57 263.354  29
  -3 -12   2 5203.03 253.052  10
  -3  12   2 5047.86 253.144  20
   3 -12   2 5030.22 302.899   2
   3 -12   2 4789.72 260.563   8
   3 -12   2 5333.19 266.228   9
  -3 -12   2 5091.25 237.689   8
  -3  12   2 5438.20 254.173  26
   3  12   2 5238.38 255.248  32
  -3 -12   3 1265.20 129.100  10
   3 -12   3 1169.24 138.682  10
   3 -12   3 1200.40 139.978   8
  -3 -12   3 1218.23 117.009   8
   3  12   3 980.684 112.433  26
   3  13  -3 8057.07 285.739  42
  -3  13  -3 7807.48 264.382  34
  -3  13  -3 8699.41 295.702  19
  -3  13  -3 8377.55 281.280  21
  -3  13  -3 8088.99 267.062  11
   3  13  -3 7922.23 266.559  38
  -3  13  -2 8528.97 323.560  37
  -3  13  -2 8609.09 336.535  11
   3  13  -2 8870.90 345.608  38
  -3  13  -2 8422.81 340.878  21
   3  13  -2 8969.83 336.720  25
   3  13  -2 8824.87 332.285  39
  -3  13  -2 8262.84 329.771  34
   3  13  -2 8447.82 356.159  42
  -3  13  -1 66105.7 1559.80  36
   3  13  -1 63774.4 1605.75   4
   3  13  -1 64570.9 1572.64  34
   3  13  -1 66881.6 1594.36  42
   3  13  -1 64055.5 1570.82  25
  -3  13  -1 65243.4 1572.41  11
  -3  13  -1 65718.7 1566.84  21
   3  13  -1 62966.1 1566.59  39
   3 -13  -1 62284.4 1703.00   2
  -3  13  -1 65760.5 1564.94  34
   3 -13  -1 60697.8 1599.70   9
  -3  13  -1 64436.6 1560.39  37
   3  13  -1 65921.2 1575.81  38
  -3  13   0 99513.3 2279.75  36
   3  13   0 100084. 2283.98  37
   3  13   0 97365.8 2278.54  11
   3  13   0 98507.9 2278.54  34
   3  13   0 99219.7 2260.73  21
  -3 -13   0 103217. 2428.30   1
  -3  13   0 96984.1 2283.12  19
   3 -13   0 104918. 2376.42   9
   3  13   0 99852.7 2299.54  38
   3  13   0 100889. 2363.76   4
   3  13   1 63500.8 1600.34   4
  -3 -13   1 62338.9 1724.48   2
  -3  13   1 64016.4 1535.45  26
   3 -13   1 63045.6 1710.75   2
   3 -13   1 66388.6 1599.93  10
   3  13   1 66629.1 1564.83  32
  -3 -13   1 64437.3 1618.51   9
  -3  13   1 66861.0 1572.57  11
  -3  13   1 65305.8 1574.29  29
  -3 -13   1 61499.8 1705.22   1
  -3  13   2 8454.24 353.094  29
   3 -13   2 9312.52 369.696   8
   3 -13   2 8679.61 369.691  10
  -3 -13   2 9112.96 323.351   8
  -3  13   2 9489.11 355.594  20
  -3  13   2 8709.77 368.443   3
  -3 -13   2 9150.44 346.707  10
   3  13   2 8819.05 353.924  29
   3 -13   3 8101.24 324.107  10
  -3 -13   3 8817.12 296.675   8
  -3 -13   3 8540.14 311.418  10
   3 -13   3 8655.06 327.821   8
   3  13   3 9013.71 307.387  26
   3  14  -3 2310.83 126.494  42
  -3  14  -3 2438.59 116.841  34
  -3  14  -3 2496.65 127.610  21
  -3  14  -3 2582.33 141.393  36
   3  14  -3 2687.90 138.629  37
  -3  14  -3 2733.66 141.003  19
   3  14  -3 2427.74 116.822  38
   3  14  -3 2381.10 144.028  34
  -3  14  -3 2200.65 113.459  11
   3  14  -2 33080.1 866.367  25
  -3  14  -2 32771.5 861.219  37
  -3  14  -2 33318.9 876.909  11
  -3  14  -2 32525.6 868.353  34
   3  14  -2 32826.4 894.305  34
   3  14  -2 33869.1 883.380  38
   3  14  -2 33237.2 892.822  42
  -3  14  -2 33146.2 877.962  21
   3  14  -2 33691.1 867.194  39
  -3  14  -1 22430.2 648.507  11
  -3  14  -1 21942.7 641.257  19
   3  14  -1 21945.0 642.021  34
  -3  14  -1 20439.7 594.932  24
  -3  14  -1 22074.4 641.757  21
   3  14  -1 22189.2 647.336  25
   3  14  -1 21961.0 645.996  39
   3  14  -1 22140.4 646.261  38
  -3  14  -1 20931.9 607.177  22
   3  14  -1 22608.4 633.951  21
  -3  14  -1 22064.9 641.517  34
  -3  14  -1 22473.7 634.417  36
   3  14  -1 21149.8 674.571   4
   3 -14  -1 21519.0 678.338   9
  -3  14  -1 22031.6 638.377  37
   3 -14  -1 20017.4 747.438   2
   3  14  -1 22041.4 659.494  42
   3  14   0 121086. 2716.75  11
   3  14   0 119987. 2812.71   4
   3 -14   0 116469. 2934.66   2
   3  14   0 121133. 2720.53  37
  -3  14   0 119339. 2723.37  19
   3 -14   0 124692. 2815.04   9
   3  14   0 116927. 2692.24  21
   3  14   0 120001. 2715.49  34
   3  14   0 121420. 2741.95  38
  -3  14   0 118436. 2714.95  36
   3 -14   1 20607.5 755.065   2
   3  14   1 22183.2 632.372  32
  -3  14   1 22441.1 639.600  11
  -3  14   1 21206.6 642.226  29
  -3  14   1 21772.1 604.234  26
  -3 -14   1 21587.0 679.711   9
   3 -14   1 22018.2 668.335  10
  -3 -14   1 21063.5 752.551   1
  -3 -14   1 20743.4 770.826   2
   3  14   1 21491.3 667.339   4
  -3  14   2 32458.3 903.749   3
   3 -14   2 32999.2 920.002  10
   3  14   2 33048.9 898.711  29
  -3  14   2 34266.4 906.590  29
   3  14   2 33688.5 899.234  26
   3 -14   2 33710.3 912.333   8
  -3  14   2 34179.0 897.381  20
  -3 -14   2 34692.3 889.388  10
   3 -14   3 2331.56 153.565  10
   3  14   3 2425.57 138.273  26
   3 -14   3 2164.13 145.005   8
  -3 -14   3 2397.63 126.599   8
   3  15  -3 6047.09 205.821  34
  -3  15  -3 5757.55 186.741  21
  -3  15  -3 6219.52 196.523  22
   3  15  -3 5393.67 175.938  36
  -3  15  -3 6446.65 204.267  19
  -3  15  -3 5786.77 184.608  24
   3  15  -3 6485.87 202.130  37
   3  15  -2 9615.91 351.621  37
   3  15  -2 9186.85 336.246  38
   3  15  -2 9791.07 350.889  42
  -3  15  -2 9603.45 341.105  21
  -3  15  -2 9213.58 335.651  11
  -3  15  -2 9471.01 347.242  19
   3  15  -2 9809.99 352.410  34
  -3  15  -2 9716.26 340.664  36
  -3  15  -2 9460.38 328.827  37
   3  15  -2 9378.60 342.553  21
  -3  15  -2 9411.16 336.055  34
   3  15  -1 20026.8 597.422  11
   3  15  -1 19762.0 597.743  37
  -3  15  -1 19634.0 556.271  22
   3  15  -1 19307.9 577.359  21
  -3  15  -1 20257.0 596.038  21
  -3  15  -1 19934.1 592.073  19
   3 -15  -1 20201.3 632.408   9
   3  15  -1 20161.2 591.770  34
  -3  15  -1 20421.3 597.626  37
   3  15  -1 19991.4 599.155  38
  -3  15  -1 20902.0 585.749  36
   3  15  -1 19755.2 633.396   4
  -3  15  -1 19454.0 590.122  34
  -3  15  -1 19264.0 594.048  11
   3  15  -1 19914.1 612.381  42
  -3  15   0 12277.2 417.277  11
  -3  15   0 12223.2 394.203  19
   3 -15   0 11437.7 539.303   2
   3  15   0 12170.3 387.766  11
   3  15   0 12592.3 467.718   4
  -3 -15   0 11043.2 556.070   2
   3 -15   0 11942.3 461.187   9
   3  15   0 11322.9 384.917  37
  -3  15   1 19814.9 600.331  29
  -3 -15   1 19948.4 630.508   9
  -3  15   1 19924.0 590.535  11
   3  15   1 19429.0 621.989   4
   3 -15   2 9322.77 368.310  10
   3  15   2 9785.11 353.594  29
   3  15   2 10282.5 360.613  26
  -3  15   2 10183.7 365.792  29
  -3  15   2 10529.2 359.203  20
  -3 -15   2 10543.7 350.816  10
  -3  15   2 9406.71 347.975   3
   3 -15   3 4931.48 190.647   8
  -3 -15   3 5925.50 201.539  10
  -3  16  -3 3888.69 132.113  19
   3  16  -3 3810.70 131.529  19
   3  16  -3 3828.59 133.978  34
   3  16  -2 19115.8 536.617  34
   3  16  -2 19586.7 545.322  11
  -3  16  -2 18631.5 507.206  22
  -3  16  -2 17644.4 487.552  24
  -3  16  -2 18784.3 528.547  21
   3  16  -2 19163.0 528.759  21
   3  16  -2 19514.5 533.450  38
  -3  16  -2 17997.8 523.752  11
   3  16  -2 19706.9 543.170  37
  -3  16  -2 19702.0 529.928  36
   3  16  -1 10487.0 369.824  11
  -3  16  -1 10396.9 326.965  22
   3 -16  -1 10493.3 398.356   9
  -3  16  -1 10533.1 367.151  19
  -3  16  -1 10717.6 376.406  11
  -3  16  -1 10615.6 355.557  36
   3  16  -1 10252.4 373.897  38
  -3  16  -1 10145.3 340.683  18
   3  16  -1 10439.6 364.676  34
   3  16  -1 10232.8 347.912  21
   3  16  -1 10507.6 369.212  37
   3  16  -1 11124.4 409.710   4
  -3 -16   0 5606.80 309.210   9
   3 -16   0 5709.54 303.023   9
  -3  16   0 6083.54 266.770  11
   3  16   0 6564.51 315.010   4
   3  16   0 6066.38 243.765  37
   3  16   0 5809.22 236.360  11
  -3 -16   1 10722.6 401.326   9
  -3  16   1 10181.3 378.982  29
   3  16   1 11190.6 407.283   4
   3  16   1 10257.4 358.306  26
  -3  16   1 10103.4 363.731  11
   3  16   2 19420.0 528.533  26
  -3  16   2 18924.9 522.938  20
  -3 -16   2 19483.1 514.841  10
   3  16   2 18598.6 522.474  29
   3 -16   2 18374.6 583.585   4
   3  17  -2 10417.5 318.537  34
  -3  17  -2 9362.49 278.780  22
   3  17  -2 10154.0 307.189  21
   3  17  -2 10211.6 303.232  19
  -3  17  -2 10067.0 302.866  18
  -3  17  -2 10615.3 309.814  36
  -3  17  -2 10509.5 317.769  11
   3  17  -2 10548.2 322.324  11
   3 -17  -1 5939.70 273.972   9
   3  17  -1 6229.86 247.993  11
   3  17  -1 6200.81 230.929  21
  -3  17  -1 6636.54 251.008  19
  -3  17  -1 5974.41 253.603  11
  -3  17  -1 5675.91 214.864  18
  -3  17  -1 5858.18 230.063  36
   3  17  -1 6249.75 251.056  37
  -3 -17  -1 5896.75 311.764   9
   3  17  -1 6095.02 242.016  34
   3  17   0 54.7847 55.6433  11
   3 -17   0 108.090 106.423   9
  -3  17   0 143.336 70.9821  29
   3  17   0 107.958 100.575   4
  -3  17   0 161.316 77.5145  11
  -3 -17   0 130.003 112.667   9
   3  17   1 5980.89 239.613  26
  -3  17   1 6146.24 262.275  29
  -3 -17   1 6153.58 271.463   9
   3  17   1 6469.17 278.420   4
  -3  17   2 10124.8 308.798  20
   3  17   2 9748.24 307.042  29
   3  17   2 10252.9 313.745  26
  -3  18  -2 48.0432 42.1780  11
   3  18  -2 103.986 45.0536  11
  -3  18  -2 117.320 44.7276  19
  -3 -18  -2 104.958 84.4970   9
  -3  18  -1 3900.91 184.102  11
   3 -18  -1 3784.06 194.384   9
  -3  18  -1 4093.59 173.305  19
  -3 -18  -1 3666.92 229.528   9
   3  18  -1 4178.68 172.947  11
   3  18  -1 3892.22 175.092  37
  -3  18   0 504.242 83.8948  11
   3 -18   0 478.238 108.959   9
  -3 -18   0 439.507 109.496   9
  -3  18   0 491.698 79.9333  29
  -3  18   1 3928.98 186.187  29
  -3 -18   1 3423.35 179.813   9
   3  18   1 3682.61 155.321  26
   3 -18   1 3624.14 189.023   9
   3  18   2 125.887 40.3564  26
   3  18   2 67.8974 34.7984  29
   3 -19  -1 8470.61 282.074   9
   3  19  -1 9015.80 257.837  11
  -3  19   0 26.0441 45.4902  29
  -3 -19   0 136.393 80.0215   9
  -3  19   0 24.6387 53.9153  11
   3 -19   0 85.9053 71.2577   9
   3  19   1 8961.39 276.316  29
   3  19   1 7225.80 226.766  20
  -3 -19   1 7871.36 248.078   9
   3 -19   1 8045.29 267.918   9
  -3  19   1 9349.10 273.868  20
  -3  19   1 8150.11 255.714   3
  -3  19   1 8886.25 270.660  29
  -3 -20  -1 717.017 79.5409   9
  -3 -20   0 4541.59 187.016   9
   3 -20   0 4770.45 183.116   9
   3  20   1 638.102 56.1853  29
  -3  20   1 632.873 54.2225  20
   4   0  -3 69849.9 1945.94  12
  -4   0  -2 195871. 4323.13  17
  -4   0  -1 109298. 2430.42  17
   4   0  -1 112522. 2480.35  13
   4   0   0 5728.82 190.457  12
   4   0   0 6131.33 211.453  13
  -4   0   1 114850. 2578.62   1
  -4   0   2 182781. 4102.73   1
   4   0   2 192503. 4129.43   2
  -4   0   3 70725.2 1676.31   8
  -4   0   3 71056.8 1688.50   7
   4   0   3 70242.6 1666.63   5
   4   0   3 66804.2 1642.95   8
  -4   0   4 5006.63 216.964   8
   4   0   4 5505.42 227.614   5
   4   1  -3 18471.1 778.557  12
   4  -1  -3 20735.7 824.463  12
   4  -1  -2 60008.4 1450.62  13
  -4   1  -2 59044.7 1454.52  17
  -4  -1  -2 62330.5 1430.49  17
   4   1  -2 61880.7 1526.77  14
   4   1  -2 64001.3 1619.06  12
   4   1  -1 62215.0 1382.91  13
  -4  -1  -1 57281.1 1332.93  17
  -4   1  -1 61580.7 1367.04  17
   4  -1  -1 60710.6 1419.66  13
   4   1   0 94342.8 2023.79  13
   4  -1   0 91480.7 2003.27   2
   4   1   0 90878.9 2010.66  12
   4   1   0 85445.8 2014.50  14
   4   1   0 92004.8 1997.36   2
  -4  -1   1 64133.7 1499.87   1
   4  -1   2 58898.8 1430.73   2
   4   1   2 62530.5 1430.82   2
  -4  -1   2 61205.0 1439.74   1
  -4  -1   3 19827.6 593.081  10
  -4  -1   3 20999.2 617.263   8
   4  -1   3 20081.4 592.470   8
  -4  -1   3 20735.2 618.286   7
  -4   1   3 19722.7 610.387   7
  -4   1   3 19944.8 596.290   8
   4   1   3 20394.0 593.523   5
  -4   1   4 8510.11 311.448  23
  -4  -1   4 7580.55 289.195   8
   4  -1   4 7729.52 288.796   5
   4   1   4 7345.51 270.861   5
  -4  -1   4 8569.54 321.552  23
   4   2  -3 32982.1 1127.46  12
  -4   2  -3 35247.6 995.595  17
   4  -2  -3 36151.5 1206.38  12
   4  -2  -2 120948. 2725.85  16
   4   2  -2 122764. 2845.19  12
  -4   2  -2 119662. 2700.72  17
   4   2  -2 116589. 2744.65  14
   4  -2  -2 113678. 2706.41  13
   4  -2  -1 72394.1 1579.78  13
   4   2  -1 68853.2 1558.65  14
   4  -2  -1 69515.9 1440.30   2
  -4   2  -1 68156.4 1512.38  17
   4   2   0 58229.9 1301.71  12
   4   2   0 56534.3 1275.92   2
   4  -2   0 57123.3 1291.79   2
   4   2   0 55982.8 1292.20  14
   4  -2   1 71270.9 1598.26  13
  -4  -2   1 72223.4 1668.86   1
   4   2   2 118686. 2666.35   2
   4  -2   2 115900. 2675.95   2
  -4  -2   2 122030. 2704.83   1
   4   2   3 35337.8 925.273   5
  -4  -2   3 35250.6 939.102  10
   4  -2   3 36138.4 943.769   8
  -4  -2   3 35903.4 955.082   8
  -4   2   3 34659.4 921.273   8
  -4  -2   3 37504.1 968.113   7
  -4   2   3 35762.6 957.696   7
   4  -2   4 4875.28 221.744   5
  -4  -2   4 5589.02 251.282  23
  -4   2   4 5066.72 226.714  23
  -4  -2   4 5102.10 232.407   8
   4   3  -3 20354.0 793.670  12
  -4   3  -3 19829.9 667.430  17
   4   3  -2 208172. 4737.44  12
  -4   3  -2 204478. 4605.24  17
   4  -3  -2 211286. 4650.45  16
   4   3  -2 202880. 4545.02  15
   4   3  -2 210193. 4634.97  14
   4  -3  -2 207271. 4643.46  13
  -4   3  -1 4044.74 182.416  17
   4  -3  -1 3883.57 132.796   2
   4   3  -1 3872.13 196.787  14
   4   3   0 671.681 60.6400   2
  -4  -3   0 246.867 82.5876   1
   4  -3   0 251.831 63.3347   2
   4   3   0 722.452 71.4713  14
  -4  -3   1 4168.04 208.596   1
   4  -3   1 3790.50 153.237  13
   4   3   2 205879. 4539.83   2
   4  -3   2 201704. 4557.23   2
  -4  -3   2 212797. 4603.83   1
  -4  -3   3 21506.4 626.737  10
   4   3   3 20208.1 597.190   5
   4  -3   3 20985.4 623.838   8
   4  -3   3 19832.5 607.063  10
  -4  -3   3 21107.3 634.794   8
  -4  -3   3 22325.3 648.969   7
  -4   3   4 2518.80 151.254  23
   4  -3   4 2730.45 167.075   8
  -4  -3   4 3165.83 179.955   8
   4  -3   4 2842.46 169.634   5
  -4  -3   4 3032.07 183.683  23
   4   4  -3 18254.5 743.942  12
  -4   4  -3 19223.9 652.312  17
   4  -4  -2 5522.90 299.967  13
  -4   4  -2 5379.58 268.371  17
   4  -4  -2 5387.79 313.274  16
   4   4  -2 5411.15 228.146  15
   4   4  -2 5129.35 262.104  14
   4   4  -2 5191.72 328.801  12
   4  -4  -1 26889.7 656.142   2
  -4   4  -1 26578.3 702.301  17
   4   4  -1 27706.8 726.964  14
  -4  -4  -1 27626.7 721.040   1
  -4  -4   0 421.523 93.4826   1
  -4  -4   1 28137.0 757.731   1
   4  -4   1 27799.5 691.146  13
   4  -4   2 5515.01 247.560   2
  -4  -4   2 5849.57 277.431   1
  -4  -4   3 21301.3 630.023   8
   4   4   3 18862.4 577.907   5
  -4  -4   3 21362.1 625.427  10
   4  -4   3 21113.7 626.066   8
   4  -4   3 20264.8 608.721  10
  -4  -4   3 20597.8 635.946   7
  -4  -4   4 11245.3 369.897  10
   4  -4   4 11937.5 395.814   8
   4  -4   4 12385.7 397.574   5
  -4  -4   4 12206.8 399.911  23
  -4  -4   4 12757.3 407.079   8
   4   5  -3 11392.5 557.499  12
  -4   5  -3 11796.6 483.920  17
   4  -5  -2 5446.42 319.574  13
   4   5  -2 5429.99 337.652  12
  -4   5  -2 5292.78 276.363  17
   4  -5  -2 5513.46 327.476  16
   4   5  -2 5783.98 243.069  15
   4   5  -2 5615.97 275.066  14
   4  -5  -1 27250.1 693.012   2
  -4   5  -1 27343.0 724.474  17
   4   5  -1 28135.0 739.339  14
  -4  -5  -1 28017.2 730.919   1
  -4  -5   0 258418. 5535.53   1
   4   5   0 249413. 5402.56  17
   4  -5   0 258207. 5512.82   2
   4  -5   1 27896.6 700.538  13
   4   5   1 26911.6 660.184  15
  -4  -5   2 5975.84 293.177   1
   4  -5   2 5442.76 256.312   2
  -4  -5   3 12834.9 439.853  10
   4   5   3 11420.9 392.692  26
  -4  -5   3 13044.2 450.161  23
   4  -5   3 12685.5 444.170   8
   4   5   3 11423.4 391.174   5
   4  -5   3 12363.5 432.966  10
   4  -5   4 5987.39 259.949   8
  -4  -5   4 6267.26 261.125   8
   4  -5   4 6539.62 256.782   5
  -4  -5   4 6176.04 246.938  10
   4   6  -3 2868.78 296.319  12
  -4   6  -3 3390.09 256.076  17
   4   6  -3 3510.44 257.326  17
   4   6  -2 5245.04 340.023  12
   4   6  -2 5957.28 256.487  15
  -4   6  -2 5362.62 288.957  17
   4  -6  -2 5823.08 353.628  16
  -4   6  -1 143649. 3209.13  17
   4  -6  -1 143726. 3186.66   2
   4   6  -1 140239. 3195.17  15
  -4  -6  -1 144252. 3205.80   1
   4   6   0 4743.40 132.610  17
  -4  -6   0 4909.91 239.329   1
   4   6   0 5108.55 203.682  15
   4  -6   0 4603.52 229.327   2
   4   6   1 143793. 3161.72  15
   4  -6   1 143786. 3211.01  13
  -4  -6   2 5487.49 242.932   8
   4  -6   2 5442.34 265.210   2
   4  -6   2 5348.73 250.733  10
   4  -6   2 6006.73 254.251   8
  -4  -6   2 5861.16 303.442   1
  -4  -6   3 3719.99 223.345  10
   4  -6   3 3699.65 234.126   8
   4   6   3 3749.48 202.522  26
  -4  -6   3 3459.97 219.627   8
  -4  -6   3 3833.23 228.642  23
   4  -6   3 3400.48 217.614  10
  -4  -6   4 26912.0 718.128   8
   4  -6   4 26768.1 724.003   8
  -4  -6   4 26724.2 706.111  10
   4  -6   4 27801.7 716.828   5
  -4   7  -2 6395.15 329.445  17
   4   7  -2 7044.84 315.365  17
   4   7  -2 7128.27 297.333  15
   4   7  -2 6485.72 381.647  12
   4   7  -1 98226.6 2182.94  15
  -4  -7  -1 89746.7 2168.25   1
   4   7  -1 91699.4 2138.83  17
  -4   7  -1 100584. 2198.01  17
   4  -7  -1 93820.6 2178.69   2
  -4  -7   0 179079. 4074.69  16
   4   7   0 185434. 4067.57  15
   4  -7   0 185623. 4117.75   2
  -4  -7   0 188198. 4122.11   1
   4  -7   1 93537.4 2173.07  13
   4   7   1 94506.3 2116.78  15
   4   7   2 6361.04 264.820  32
  -4   7   2 6933.52 302.029   3
   4  -7   2 6686.97 288.057   8
  -4   7   2 6767.69 269.557  20
  -4  -7   2 6497.68 274.547   8
   4  -7   2 7150.02 318.331   2
  -4  -7   2 6395.29 334.057   1
   4  -7   3 44831.3 1173.16  10
  -4  -7   3 44548.5 1163.45  10
   4   7   3 44779.4 1142.56  26
  -4  -7   3 44251.4 1160.73   8
  -4  -7   3 46995.7 1166.17  23
  -4  -7   4 16991.3 476.154  10
  -4  -7   4 15987.0 469.610  23
   4  -7   4 16337.3 491.197   8
  -4  -7   4 17363.7 483.326   8
   4  -7   4 16224.1 474.172   5
   4   8  -4 3675.36 157.460  42
  -4   8  -2 10787.2 445.515  17
   4   8  -2 11007.7 424.712  17
   4   8  -2 10895.2 406.764  15
  -4  -8  -1 8596.74 329.720   1
   4   8  -1 9310.36 313.379  17
   4   8  -1 8965.81 338.667  15
   4  -8  -1 9197.25 352.593   2
   4  -8   0 3175.76 210.717   2
  -4  -8   0 3070.11 203.532  16
   4   8   0 2968.54 172.553  15
  -4  -8   0 2956.87 200.832   1
  -4  -8   1 9185.76 389.341   1
   4   8   1 8621.71 289.775  15
   4  -8   1 8476.84 334.225  13
  -4  -8   2 10570.8 385.083  10
   4  -8   2 10436.6 396.276  10
   4   8   2 10464.7 374.661  32
   4  -8   2 11258.8 401.132   8
  -4  -8   2 11288.4 381.012  23
  -4   8   2 10631.8 373.492  20
  -4  -8   2 10563.9 375.756   8
   4  -8   2 11460.5 434.441   2
  -4   8   2 11103.8 412.734   3
  -4  -8   2 10329.0 455.087   1
   4  -8   3 3383.72 229.382  10
   4   8   3 3899.24 213.174  26
  -4  -8   3 3629.28 214.260  23
  -4  -8   3 3549.70 216.874   8
  -4  -8   4 4564.49 193.430  10
   4  -8   4 4625.57 209.248   8
  -4   9  -3 489.351 93.0009  21
  -4   9  -2 1257.28 127.328  34
  -4   9  -2 1387.87 165.728  17
   4   9  -2 1291.64 154.881  17
   4   9  -2 1335.10 143.149  15
   4   9  -2 1415.20 134.466  27
   4  -9  -1 83046.1 2005.87   2
   4   9  -1 82191.9 1925.81  17
   4   9  -1 85702.6 1987.12  15
  -4  -9   0 11986.0 447.697   1
  -4  -9   0 12383.9 424.753  16
   4   9   0 12043.4 406.831  15
   4  -9   0 11791.7 453.152   2
  -4  -9   1 87585.6 2046.82   1
   4   9   1 83285.8 1903.88  15
  -4   9   2 1217.76 141.095   3
   4   9   2 1364.35 134.217  32
   4  -9   2 1421.80 154.984  10
   4  -9   2 1500.05 152.480   8
  -4  -9   2 1292.83 131.620   8
  -4   9   2 1322.80 127.749  20
   4  -9   2 1498.46 165.892   2
  -4  -9   2 1330.32 182.016   1
  -4  -9   2 1571.75 135.191  23
  -4  -9   2 1301.11 141.186  10
   4  -9   3 698.489 138.051   8
   4   9   3 637.556 105.295  26
  -4  -9   3 663.245 117.796  23
   4  -9   4 1980.86 133.466   8
  -4  -9   4 2104.56 123.955   8
  -4  -9   4 2155.35 121.669  10
   4  10  -3 5098.73 235.861  25
  -4  10  -3 5024.32 221.671  21
  -4  10  -2 16310.4 501.947  34
  -4  10  -2 16013.5 502.228  11
   4  10  -2 16917.5 511.912  27
   4  10  -2 16047.7 489.468  30
  -4  10  -2 16256.1 509.504  21
  -4  10  -2 16426.7 485.031  37
   4  10  -2 16029.7 559.237  17
   4  10  -2 16494.3 557.276  15
  -4  10  -1 67985.2 1606.64  11
  -4  10  -1 70873.9 1601.70  34
   4  10  -1 68987.8 1638.00   4
   4  10  -1 66798.7 1605.45  30
   4  10  -1 70749.7 1674.46  15
  -4  10  -1 69148.5 1605.04  21
   4  10  -1 67241.6 1622.32  25
   4  10  -1 62454.2 1589.98  17
  -4 -10  -1 69365.5 1771.71  16
  -4  10  -1 69021.4 1596.98  37
   4 -10  -1 65967.4 1698.82   2
   4  10  -1 66941.7 1609.81  27
  -4 -10   0 14853.7 532.225   1
   4  10   0 15355.4 495.042  15
   4 -10   0 15995.1 561.503   2
   4  10   1 68520.4 1614.60  32
  -4 -10   1 70695.8 1753.26   1
   4  10   1 65310.0 1638.17   4
  -4  10   1 70093.2 1597.33  26
   4  10   1 67453.1 1609.10  15
  -4  10   1 67773.4 1608.62  11
   4 -10   1 71032.3 1651.50  10
  -4  10   1 68421.2 1612.11  29
   4 -10   1 64418.8 1668.52  13
   4 -10   2 16914.0 550.170   8
  -4 -10   2 16365.1 528.077  10
   4  10   2 16548.0 521.063  29
  -4 -10   2 17169.0 512.208  23
  -4  10   2 16466.6 522.672  20
  -4 -10   2 16223.8 626.946   1
   4 -10   2 16708.1 593.842   2
   4 -10   2 16622.2 553.691  10
  -4 -10   2 16715.8 514.910   8
  -4  10   2 16165.8 522.842  29
  -4  10   2 16861.1 573.717   3
   4 -10   3 4770.66 269.293  10
  -4 -10   3 5463.99 250.376  23
  -4 -10   3 5432.52 262.453  10
   4  10   3 5995.75 264.026  26
  -4 -10   3 5488.80 256.440   8
   4 -10   3 5557.54 287.457   8
  -4 -10   4 8054.29 248.523   8
  -4 -10   4 8133.58 247.186  10
   4 -10   4 7520.24 238.385   5
   4  11  -3 550.057 91.9939  25
  -4  11  -2 4956.55 236.971  34
  -4  11  -2 4623.55 229.873  11
   4  11  -2 4839.86 233.197  27
   4  11  -2 4763.28 251.073  25
  -4  11  -2 4790.02 240.548  21
   4  11  -2 4909.61 270.543  17
  -4 -11  -2 5078.64 435.518  16
  -4  11  -2 4549.28 219.447  37
   4  11  -2 4933.50 272.331  15
   4  11  -2 4764.07 246.553  39
   4  11  -2 4933.81 226.251  30
   4  11  -1 6121.58 280.771   4
   4  11  -1 5931.63 281.576  42
   4  11  -1 5703.40 255.443  30
   4  11  -1 5608.77 256.512  27
   4  11  -1 5607.14 263.674  25
  -4  11  -1 5828.04 253.071  21
   4 -11  -1 5383.61 268.621   9
  -4 -11  -1 6095.02 373.208  16
  -4  11  -1 5619.27 246.272  37
   4  11  -1 5833.77 294.490  15
  -4  11  -1 5832.19 250.466  34
   4 -11  -1 5273.57 310.679   2
   4  11  -1 5858.93 264.025  39
  -4  11  -1 5545.91 249.797  11
   4  11   0 4182.78 204.155  39
   4  11   0 4186.67 229.804   4
  -4 -11   0 4459.03 271.535   1
   4 -11   0 4044.78 227.906   9
   4  11   0 4084.29 205.926  25
   4  11   0 3985.84 202.593  30
  -4  11   0 3777.46 187.654  19
   4  11   0 3894.76 208.862  42
  -4  11   0 3981.26 193.539  37
   4  11   0 4430.61 235.666  15
  -4  11   0 3939.66 190.294  21
   4  11   0 3940.08 195.328  38
  -4  11   0 3852.98 190.940  36
  -4  11   0 3993.33 194.659  11
   4  11   1 5466.30 270.290   4
   4 -11   1 6019.41 281.872  10
  -4  11   1 5751.70 253.132  29
  -4  11   1 5603.12 249.050  11
  -4  11   1 5997.71 239.288  26
  -4 -11   1 6081.13 246.007  10
   4 -11   1 5728.51 285.557   8
  -4 -11   1 5371.54 328.795   1
   4  11   1 5356.36 251.139  32
  -4 -11   1 6348.76 300.119   9
  -4 -11   2 4753.90 247.584  10
   4  11   2 4835.61 249.636  32
  -4  11   2 4653.10 242.433  29
   4 -11   2 4749.76 270.433  10
  -4 -11   2 4931.15 233.477  23
   4 -11   2 4776.21 262.623   8
   4  11   2 4908.03 244.610  29
  -4  11   2 4638.80 241.186  20
  -4 -11   2 4733.59 230.094   8
  -4 -11   2 4295.44 306.692   1
   4 -11   2 4629.20 289.900   2
  -4  11   2 4961.16 276.945   3
   4 -11   3 333.017 119.407   8
  -4 -11   3 436.980 94.6076   8
  -4 -11   3 460.144 104.742  10
   4  12  -3 431.018 76.3844  25
  -4  12  -3 469.603 78.2087  21
  -4  12  -3 463.614 85.1506  19
   4  12  -3 460.585 84.4103  38
  -4  12  -2 17723.8 549.228  11
  -4  12  -2 18332.1 550.499  34
   4  12  -2 18453.5 567.144  39
   4  12  -2 18146.8 533.621  30
   4  12  -2 18887.6 575.913  25
  -4  12  -2 18638.2 562.179  21
   4  12  -2 18652.1 604.099  42
   4  12  -2 18709.0 550.238  27
  -4  12  -2 18587.9 541.300  37
   4 -12  -1 43393.8 1281.72   2
   4  12  -1 47425.6 1193.49  39
   4  12  -1 47866.3 1212.64  42
   4  12  -1 47491.9 1195.97  25
  -4  12  -1 45881.1 1174.72  36
  -4  12  -1 46703.6 1176.79  21
  -4  12  -1 48075.8 1183.92  11
  -4 -12  -1 47683.5 1356.32  16
   4  12  -1 47934.2 1255.98  15
  -4  12  -1 47399.2 1174.72  37
   4 -12  -1 44718.6 1202.42   9
   4  12  -1 47757.5 1183.08  27
   4  12  -1 46144.9 1214.16   4
   4  12  -1 46374.4 1174.33  30
  -4  12  -1 48416.8 1176.18  34
   4  12   0 1962.26 129.961  34
   4  12   0 1622.42 122.908  11
   4  12   0 1610.51 159.097   4
   4  12   0 1789.53 149.989  42
   4  12   0 1675.11 145.482  39
   4 -12   0 1720.23 167.650   9
  -4  12   0 1539.29 116.867  24
   4 -12   0 1593.11 202.081   2
  -4  12   0 1476.26 116.997  22
  -4  12   0 1678.90 132.073  19
  -4  12   0 1623.02 121.369  18
   4  12   0 1571.12 156.355  15
  -4  12   0 1638.33 135.357  11
   4  12   0 1639.89 123.683  37
   4  12   0 1738.77 135.775  38
  -4  12   0 1836.73 136.957  36
  -4  12   1 47368.9 1190.49  11
   4  12   1 47974.4 1192.30  32
  -4  12   1 47282.8 1195.24  29
  -4 -12   1 46131.0 1348.41   2
   4  12   1 46463.2 1223.59   4
  -4  12   1 48445.0 1164.73  26
  -4 -12   1 50244.6 1255.86   9
  -4 -12   1 46925.3 1330.76   1
   4 -12   1 46179.3 1224.38  10
   4 -12   2 18818.6 606.176   8
  -4  12   2 18117.6 572.563  20
  -4  12   2 18830.1 581.808  29
   4  12   2 18736.9 576.091  29
   4  12   2 19148.6 581.530  32
  -4 -12   2 18096.9 547.038   8
   4 -12   2 18319.9 606.514  10
  -4  12   2 20181.2 629.686   3
  -4 -12   2 18661.0 574.752  10
   4 -12   3 447.313 112.025  10
   4  12   3 450.640 90.2945  26
  -4 -12   3 524.858 88.7958   8
   4  13  -3 298.288 81.3096  42
  -4  13  -3 234.035 60.1488  21
   4  13  -3 200.315 64.4203  38
  -4  13  -3 180.933 72.5322  36
   4  13  -2 17627.0 568.221  42
   4  13  -2 17870.3 546.289  25
  -4  13  -2 17611.8 528.743  34
  -4  13  -2 17734.3 537.098  21
   4  13  -2 17815.4 552.607  38
  -4  13  -2 17346.1 544.871  19
   4  13  -2 16778.0 514.645  27
  -4  13  -2 17357.6 546.705  36
  -4  13  -2 17758.7 520.266  37
   4  13  -2 17987.9 543.825  39
  -4  13  -2 17660.4 532.891  11
   4  13  -1 79088.0 1915.53  34
   4  13  -1 81091.9 1964.07   4
   4  13  -1 82090.3 1931.43  39
   4  13  -1 83392.0 1949.99  42
   4  13  -1 82369.4 1919.50  27
   4 -13  -1 81475.3 1950.88   9
   4  13  -1 81175.9 1931.64  25
  -4  13  -1 76094.7 1886.38  24
  -4  13  -1 80029.2 1907.82  34
  -4  13  -1 82313.0 1915.96  21
   4 -13  -1 75200.4 2031.57   2
  -4  13  -1 82788.5 1917.21  36
   4  13  -1 83426.3 2007.72  15
  -4  13  -1 83619.7 1923.39  11
  -4  13  -1 81592.3 1911.41  37
   4  13   0 1697.63 127.343  11
  -4  13   0 1733.37 127.104  18
  -4  13   0 1840.44 139.701  36
   4 -13   0 1942.68 182.534   9
  -4  13   0 1659.80 123.417  22
  -4  13   0 1810.71 141.749  19
   4 -13   0 1785.59 215.821   2
  -4 -13   0 1754.55 196.333   1
   4  13   0 1822.89 169.055  15
   4  13   0 1803.85 131.597  34
   4  13   0 1596.92 128.493  37
   4  13   0 1924.63 153.104  38
   4  13   0 1609.43 149.624  39
   4  13   0 1950.98 180.741   4
  -4 -13   1 82668.4 2128.73   2
   4  13   1 82444.4 1944.55  32
  -4  13   1 82320.5 1953.34  29
  -4  13   1 80923.1 1944.83  11
  -4 -13   1 86077.4 2007.95   9
   4  13   1 80665.5 1986.15   4
   4 -13   1 82658.3 1990.90  10
   4 -13   2 17054.5 576.756  10
  -4  13   2 17803.8 557.954  29
  -4 -13   2 17996.1 548.376  10
   4 -13   2 18291.1 583.186   8
  -4  13   2 18110.3 556.254  20
  -4  13   2 17611.4 585.497   3
   4  13   2 17895.6 550.013  29
  -4 -13   3 243.435 81.6105  10
   4  13   3 184.342 68.5334  26
   4 -13   3 156.137 90.8042  10
   4 -13   3 165.864 91.1623   8
  -4 -13   3 174.001 67.1930   8
  -4  14  -3 2635.19 130.974  19
  -4  14  -3 2541.54 129.622  24
  -4  14  -3 2269.42 112.011  21
   4  14  -3 2471.13 117.417  38
   4  14  -3 2480.51 136.627  21
   4  14  -3 2410.25 128.725  42
   4  14  -3 2527.43 133.946  37
  -4  14  -3 2609.25 133.550  36
   4  14  -2 11752.7 392.921  39
  -4  14  -2 11767.7 393.073  21
  -4  14  -2 11856.4 401.445  19
   4  14  -2 11382.5 405.167  34
  -4  14  -2 11224.0 383.053  11
   4  14  -2 11189.7 389.779  25
   4  14  -2 11483.4 415.431  42
  -4  14  -2 11217.4 372.618  37
   4  14  -2 11430.7 401.469  38
  -4  14  -2 11118.9 377.057  34
   4  14  -1 18836.9 600.157   4
   4  14  -1 17862.3 550.026  34
   4  14  -1 17557.1 559.527  25
   4 -14  -1 18335.4 581.815   9
  -4  14  -1 18606.1 560.774  11
  -4  14  -1 17261.0 519.416  24
   4  14  -1 17609.9 560.979  39
  -4  14  -1 18749.8 552.346  36
  -4  14  -1 18331.3 554.239  21
   4  14  -1 17136.8 531.711  21
  -4  14  -1 18450.0 556.884  19
  -4  14  -1 17920.4 531.668  22
   4  14  -1 17563.7 572.080  42
  -4  14  -1 17783.0 545.180  34
  -4  14  -1 18242.6 550.443  37
  -4  14   0 8007.58 289.612  18
   4 -14   0 8420.95 364.603   9
  -4  14   0 7895.63 305.279  19
   4  14   0 7972.68 295.204  37
   4 -14   0 8172.35 432.830   2
   4  14   0 7908.44 313.621  38
   4  14   0 8408.97 367.867   4
   4  14   0 7853.54 288.631  11
   4  14   0 7902.45 289.532  34
   4  14   1 17498.3 583.166   4
   4  14   1 17871.0 543.959  32
  -4 -14   1 17052.5 679.203   2
  -4 -14   1 19049.1 598.417   9
  -4  14   1 17055.4 553.167  29
  -4  14   1 18035.0 551.769  11
  -4  14   2 11282.1 415.940   3
  -4 -14   2 11405.0 386.879  10
   4  14   2 11424.6 389.553  29
   4 -14   2 11397.7 419.766   8
   4  14   2 11044.4 397.609  26
  -4  14   2 11793.3 399.263  20
  -4  14   2 11697.6 406.176  29
   4 -14   2 10791.4 418.668  10
  -4 -14   3 2425.81 119.719   8
   4 -14   3 2316.88 145.898   8
  -4 -14   3 2675.75 140.640  10
   4  14   3 2506.35 131.408  26
  -4  15  -3 6355.38 195.133  24
  -4  15  -3 6549.34 204.104  22
   4  15  -3 6418.39 208.103  21
  -4  15  -3 6457.91 204.195  19
  -4  15  -3 6537.84 207.405  36
   4  15  -3 6655.79 209.522  37
   4  15  -2 2191.26 157.366  34
   4  15  -2 2245.57 155.193  38
  -4  15  -2 2018.82 139.234  22
   4  15  -2 2249.38 165.760  42
  -4  15  -2 2118.13 147.399  21
   4  15  -2 2158.88 149.535  21
  -4  15  -2 2080.77 150.159  19
  -4  15  -2 2289.29 138.157  24
  -4  15  -2 2217.96 145.865  11
  -4  15  -2 2217.72 151.047  36
   4  15  -1 7238.13 287.241  34
   4  15  -1 6219.81 280.590  11
   4  15  -1 6773.90 318.428   4
  -4  15  -1 7046.61 283.449  36
  -4  15  -1 6840.35 289.910  19
   4  15  -1 7015.26 311.327  42
  -4  15  -1 6637.24 253.254  24
  -4  15  -1 7211.66 268.205  22
   4  15  -1 6524.65 290.301  39
  -4  15  -1 6860.54 289.467  21
   4  15  -1 6737.05 267.694  21
  -4  15  -1 6835.36 275.653  18
   4  15  -1 6672.28 290.962  37
  -4  15  -1 6845.11 291.520  11
   4 -15  -1 6752.47 308.693   9
   4 -15   0 653.206 134.098   9
  -4  15   0 635.230 93.9162  19
   4  15   0 547.805 89.1577  37
   4  15   0 508.470 122.230   4
  -4  15   1 6782.38 296.571  29
  -4 -15   1 6578.40 312.591   9
   4  15   1 6900.48 284.043  32
  -4  15   1 6953.77 291.958  11
   4  15   1 7732.14 329.582   4
  -4 -15   2 2253.96 147.183  10
   4  15   2 2193.37 144.193  29
   4  15   2 2140.65 156.393  26
   4 -15   2 2343.93 161.293   8
  -4  15   2 2162.32 149.914  20
  -4  15   2 2326.85 158.748  29
   4 -15   2 1990.39 187.283   4
  -4  15   2 2132.08 154.006   3
  -4 -15   3 6948.41 203.393  10
   4 -15   3 4718.53 160.899   5
   4  16  -2 636.225 91.2768  34
   4  16  -2 729.071 93.0860  11
  -4  16  -2 619.003 68.8116  24
  -4  16  -2 559.416 74.3266  22
   4  16  -2 629.333 82.5574  21
  -4  16  -2 547.510 84.0863  19
  -4  16  -2 669.442 85.4455  11
   4  16  -2 581.950 90.4711  38
  -4  16  -2 742.866 90.6020  36
   4  16  -1 7265.26 285.388  11
  -4  16  -1 7920.19 288.945  36
   4  16  -1 7108.95 288.756  37
   4 -16  -1 7081.05 308.440   9
   4  16  -1 7284.77 266.843  21
   4  16  -1 7422.96 324.370   4
  -4  16  -1 7864.20 297.550  19
  -4  16  -1 7476.06 275.733  18
  -4  16  -1 7892.61 301.024  11
  -4  16  -1 7259.52 260.730  22
   4  16  -1 7459.90 282.260  34
  -4  16   0 1954.54 143.141  29
   4 -16   0 2111.90 182.041   9
   4  16   0 1840.81 123.132  37
  -4 -16   0 1506.97 181.035   9
   4  16   0 1876.54 179.222   4
  -4  16   1 7090.32 299.849  29
  -4 -16   1 7286.08 311.924   9
   4  16   1 7472.44 318.609   4
  -4  16   1 7422.05 291.391  11
  -4  16   2 665.203 83.4467   3
   4  16   2 677.042 78.7859  29
   4  16   2 634.040 87.0734  26
  -4  16   2 627.200 85.3657  20
   4 -16   2 649.262 114.191   4
   4  17  -2 2806.43 127.189  21
   4  17  -2 2855.84 123.052  19
  -4  17  -2 3154.04 135.846  18
  -4  17  -2 2998.48 137.682  11
  -4  17  -2 2672.93 117.018  22
  -4  17  -2 3269.27 141.039  36
  -4 -17  -2 3502.66 226.408   9
   4  17  -2 2992.82 139.726  34
   4  17  -2 2927.69 141.004  11
   4  17  -1 5231.83 247.144   4
   4 -17  -1 5290.76 236.545   9
   4  17  -1 4844.13 190.324  21
  -4  17  -1 5452.70 223.519  19
  -4  17  -1 5038.78 197.452  18
   4  17  -1 5217.46 217.811  37
  -4  17  -1 5168.58 228.654  11
   4  17  -1 5223.66 211.458  11
   4  17  -1 5127.23 206.405  34
   4  17   0 975.228 134.878   4
  -4  17   0 782.718 93.3836  29
  -4 -17   1 4799.04 230.217   9
  -4  17   1 4985.02 227.411  29
   4  17   1 4926.10 211.592  26
   4  17   1 5608.41 251.242   4
   4  17   2 2635.38 121.134  29
   4  17   2 3144.43 141.882  26
  -4  17   2 2925.15 136.878  20
   4  18  -2 3523.12 131.843  11
   4  18  -2 3709.33 139.033  37
  -4  18  -1 226.592 70.3277  11
   4  18  -1 232.302 53.1965  11
   4 -18  -1 202.287 71.1651   9
  -4 -18  -1 276.321 106.919   9
   4  18  -1 218.296 58.8950  37
  -4 -18   0 22747.4 668.536   9
  -4  18   0 22272.2 605.936  29
   4 -18   0 23820.6 650.570   9
  -4  18   0 23848.5 632.264  11
  -4  18   1 265.607 67.3803   3
  -4  18   1 275.604 67.0229  29
  -4 -18   1 179.384 67.1527   9
   4  18   2 3491.49 130.307  26
  -4  19  -1 171.279 55.1289  11
   4 -19  -1 108.959 49.1796   9
   4  19  -1 137.065 31.0218  11
   4 -19  -1 148.946 95.5935   4
  -4 -19  -1 203.830 86.0404   9
  -4 -19   0 571.184 95.6334   9
   4 -19   0 584.648 82.7871   9
  -4  19   1 178.170 48.4776  29
   4 -19   1 115.282 90.7574   4
  -4 -20  -1 691.073 72.1190   9
   4 -20   0 52.4473 40.1645   9
  -4  20   0 24.3010 35.4495  20
  -4 -20   0 1.83545 45.2173   9
   4 -20   0 51.3764 78.9940   4
   5   0  -3 320.974 110.623  14
   5   0  -3 139.356 190.726  12
   5   0  -2 129.376 62.6599  13
  -5   0  -2 76.3577 64.3622  17
   5   0  -2-28.8602 110.377  14
   5   0  -1 40.2317 90.3247  13
   5   0   0-4.92135 46.7515   2
   5   0   0 19.1135 49.0002  12
  -5   0   1 25.5320 95.0031   1
   5   0   2 133.760 71.9174   2
  -5   0   2 119.124 67.5816   1
  -5   0   3 4.02225 80.2125  10
  -5   0   3 51.8355 92.8517   8
  -5   0   3 73.9039 92.4951   7
   5   0   3 94.4585 92.4501   5
  -5   0   4 155.772 93.2226  23
  -5   0   4 52.5441 63.0894   8
   5   0   4 60.0333 65.6901   5
   5   1  -3 7830.84 473.533  12
   5  -1  -3 6734.51 364.752  14
   5  -1  -3 7180.62 476.830  12
   5  -1  -2 2310.49 159.168  13
  -5   1  -2 1551.21 131.905  17
   5   1  -2 1847.43 228.877  12
   5   1  -2 2072.07 198.047  14
   5   1  -1 102741. 2323.20  13
   5  -1  -1 99971.5 2356.74  13
   5   1  -1 107125. 2400.16  12
   5   1   0 6184.07 197.846   2
   5   1   0 6225.65 219.680  14
   5   1   0 6554.48 226.554  13
   5  -1   0 6289.63 203.724   2
   5   1   0 5974.02 207.550  12
  -5  -1   1 106800. 2447.98   1
  -5  -1   2 1873.34 143.494   1
   5   1   2 1839.55 133.739   2
   5  -1   2 1768.62 136.187   2
  -5  -1   3 7178.33 301.734  10
   5  -1   3 6537.08 293.399   8
  -5  -1   3 7029.46 315.454   8
  -5   1   3 6789.81 302.081   8
   5  -1   3 7113.73 305.837   5
  -5  -1   3 7260.66 321.218   7
  -5   1   3 7366.06 323.770   7
   5   1   3 7168.93 299.243   5
  -5  -1   4 6250.68 255.953   8
   5   1   4 6285.05 244.806   5
  -5  -1   4 7209.69 290.736  23
   5  -1   4 6888.14 262.835   5
  -5   1   4 6828.80 282.364  23
   5   2  -3 35003.6 1175.46  12
   5  -2  -3 33840.4 1054.93  14
   5  -2  -2 29590.2 818.413  13
  -5   2  -2 28933.1 788.117  17
   5   2  -2 28961.6 926.854  12
   5   2  -2 28909.6 844.880  14
  -5   2  -1 23108.1 587.874  17
   5  -2  -1 23217.7 664.208  13
   5   2  -1 23162.9 646.368  14
   5   2  -1 23438.8 677.606  12
   5  -2  -1 22158.3 524.597   2
   5   2   0 219539. 4649.33  12
   5  -2   0 212270. 4635.86   2
   5   2   0 209411. 4642.59  14
   5   2   0 211749. 4621.71   2
   5  -2   1 24134.4 605.824  13
  -5  -2   1 23852.3 675.049   1
   5   2   2 30457.2 795.855   2
   5  -2   2 29916.7 806.718   2
  -5  -2   2 31358.0 838.523   1
  -5  -2   3 37687.1 987.317  10
   5   2   3 36260.4 967.263   5
   5  -2   3 37174.3 984.781   8
  -5  -2   3 38224.2 1004.93   8
  -5   2   3 36394.1 970.208   8
  -5  -2   3 38518.6 1011.25   7
  -5   2   3 36642.1 1003.08   7
   5  -2   4 11114.5 376.952   5
  -5   2   4 12163.8 396.302  23
   5   2   4 11454.1 352.469   5
  -5  -2   4 11906.2 391.040   8
  -5  -2   4 12694.7 408.929  23
   5   3  -3 29632.1 1032.14  12
   5  -3  -3 30042.4 958.629  14
   5   3  -2 14940.9 609.196  12
   5  -3  -2 15644.9 540.215  13
  -5   3  -2 15099.7 498.744  17
   5   3  -2 15528.9 464.051  15
   5   3  -2 16065.6 540.430  14
   5   3  -1 21316.6 646.292  12
   5  -3  -1 20508.0 637.354  13
   5  -3  -1 20299.7 498.666   2
  -5   3  -1 21272.9 560.241  17
   5   3  -1 21031.3 602.237  14
   5   3   0 39903.3 924.646   2
  -5  -3   0 39308.2 1010.64   1
   5  -3   0 39605.8 947.117   2
   5   3   0 39224.9 942.076  14
   5  -3   1 20642.4 541.853  13
  -5  -3   1 20627.4 612.327   1
   5   3   2 15872.3 474.935   2
  -5  -3   2 15462.6 518.658   1
   5  -3   2 15588.2 487.529   2
  -5  -3   3 32127.3 878.634  10
   5   3   3 31759.1 852.856   5
   5  -3   3 32442.3 882.391   8
  -5  -3   3 32484.2 889.094   8
  -5  -3   3 33723.1 902.775   7
   5  -3   3 29541.6 854.604  10
  -5  -3   4 18051.0 513.763  23
  -5   3   4 16411.8 481.684  23
   5  -3   4 15592.0 473.851   8
  -5  -3   4 17867.6 506.031   8
  -5   3   4 14533.0 482.897   7
   5  -3   4 17717.8 496.156   5
   5   4  -3 12003.0 582.103  12
  -5   4  -3 11640.5 466.349  17
   5   4  -2 139.215 102.953  14
  -5   4  -2 110.591 85.3583  17
   5   4  -2 127.861 63.9088  15
  -5  -4  -1 15908.3 494.586   1
  -5   4  -1 15306.6 447.207  17
   5  -4  -1 14912.8 396.510   2
   5   4  -1 14154.6 472.225  14
   5   4  -1 15220.8 519.348  12
   5  -4  -1 14894.4 521.740  13
  -5  -4   0 190443. 4277.14   1
   5   4   0 194416. 4209.97  14
   5  -4   0 190173. 4220.37   2
  -5  -4   1 15226.7 506.240   1
   5  -4   1 15466.5 439.329  13
   5  -4   2 93.9974 77.3836   2
  -5  -4   2 48.8456 85.2872   1
   5  -4   3 11875.2 434.173  10
  -5  -4   3 13274.9 455.206  10
   5  -4   3 12880.9 452.908   8
  -5  -4   3 12246.8 451.882   8
  -5  -4   3 13570.1 474.320   7
   5   4   3 12157.6 417.209   5
  -5  -4   4 2787.29 153.050  10
   5  -4   4 3283.66 173.329   5
   5  -4   4 2893.82 164.935   8
  -5   4   4 2501.07 141.529  23
  -5  -4   4 3410.35 183.719   8
  -5   4   4 2308.29 153.724   7
  -5   5  -3 67129.2 1741.90  17
   5   5  -3 71184.1 1784.17  17
   5  -5  -2 21720.9 746.975  13
   5   5  -2 21239.6 761.330  12
  -5   5  -2 22314.5 686.151  17
   5   5  -2 22865.7 645.274  15
   5   5  -2 22934.9 692.578  14
  -5  -5  -1 76023.0 1772.86   1
  -5   5  -1 74898.2 1730.85  17
   5   5  -1 73425.1 1757.43  14
   5  -5  -1 72793.4 1682.88   2
   5   5  -1 74512.5 1808.88  12
   5  -5   0 251577. 5709.04  13
   5  -5   0 258653. 5659.88   2
  -5  -5   0 264850. 5709.98   1
   5   5   1 73484.8 1674.86  15
   5  -5   1 74910.2 1717.70  13
   5  -5   2 22976.2 651.328  10
  -5   5   2 22502.9 632.426  20
   5  -5   2 21393.1 662.174   2
  -5  -5   2 23942.9 659.312   7
  -5   5   2 23603.7 669.511   3
  -5  -5   2 22584.5 716.018   1
   5  -5   2 22502.4 649.561   8
   5   5   3 72622.1 1779.68   5
  -5  -5   3 78272.2 1836.58  10
   5  -5   3 74549.6 1826.13  10
   5  -5   3 79382.7 1849.79   8
  -5  -5   4 1974.08 132.417  10
   5  -5   4 2149.79 140.484   5
   5  -5   4 2252.98 151.052   8
  -5  -5   4 2334.76 151.952   8
   5   6  -2 19523.0 719.358  12
   5  -6  -2 18992.1 711.065  13
  -5   6  -2 19417.3 635.656  17
   5   6  -2 20323.9 600.006  15
   5   6  -2 20416.2 644.382  14
   5   6  -1 23158.7 645.760  15
   5   6  -1 24341.9 677.826  14
   5  -6  -1 23287.6 621.041   2
  -5  -6  -1 22787.2 672.304   1
   5  -6   0 61942.2 1490.57   2
  -5  -6   0 62793.2 1528.89   1
   5   6   1 23660.5 604.949  15
   5  -6   1 23445.8 652.470  13
   5   6   2 19245.3 557.606  32
  -5  -6   2 19635.7 650.715   1
  -5   6   2 19547.5 560.646  20
   5  -6   2 18747.6 599.562   2
   5  -6   2 18855.7 580.756  10
  -5  -6   2 20248.0 594.244   7
   5   6   2 17309.6 538.003   5
  -5   6   2 20034.4 597.370   3
   5  -6   3 16722.2 555.108   8
  -5  -6   3 15994.3 533.111  10
   5   6   3 15920.5 498.943  26
  -5  -6   3 17243.4 544.265  23
  -5  -6   3 15767.9 530.960   8
   5  -6   3 16326.0 538.556  10
   5   6   3 15148.9 481.186   5
   5  -6   4 2125.46 147.249   8
  -5  -6   4 2010.51 135.662  10
   5  -6   4 2274.36 141.406   5
  -5  -6   4 2194.59 146.183   8
  -5  -6   4 2304.81 143.963  23
  -5   7  -2 22458.6 710.769  17
   5   7  -2 21771.2 681.610  17
   5   7  -2 23243.2 678.362  15
   5  -7  -2 23369.9 821.172  13
   5   7  -2 22118.5 797.790  12
   5  -7  -1 12273.6 393.150   2
   5   7  -1 11235.5 359.699  17
  -5  -7  -1 11852.6 423.951   1
   5   7  -1 12556.4 411.948  15
   5  -7   0 12667.8 429.673   2
  -5  -7   0 12673.1 449.503   1
  -5  -7   0 12101.2 392.305  16
   5   7   0 12559.2 399.516  15
   5  -7   1 12388.1 417.050  13
   5   7   1 12055.5 365.154  15
  -5   7   2 23099.8 685.173   3
   5   7   2 22270.5 646.270  32
  -5  -7   2 22528.6 746.839   1
   5  -7   2 23292.9 677.039   8
  -5   7   2 22783.6 644.658  20
   5  -7   2 23324.4 702.595   2
  -5  -7   2 23058.2 653.702   8
   5   7   2 22103.3 626.236   5
   5  -7   3 61231.5 1574.39  10
  -5  -7   3 62884.2 1564.75  10
  -5  -7   3 67035.9 1570.65  23
   5  -7   3 64963.1 1597.05   8
  -5  -7   3 62672.8 1563.70   8
   5   7   3 62977.6 1539.25  26
  -5  -7   4 22076.0 576.421  23
   5  -7   4 21236.2 590.035   8
  -5  -7   4 20854.4 578.032   8
  -5  -7   4 21857.2 573.622  10
   5   8  -4 14806.4 407.006  42
  -5   8  -2 7930.95 300.522  21
   5  -8  -2 7462.88 453.641  13
  -5   8  -2 8354.75 376.475  17
   5   8  -2 8110.54 349.420  17
   5   8  -2 8455.51 350.887  15
  -5  -8  -1 29677.5 828.874   1
   5   8  -1 28633.3 760.590  17
   5   8  -1 31532.7 827.794  15
   5  -8  -1 29854.1 809.010   2
   5  -8   0 2188.71 180.427   2
  -5  -8   0 1980.63 176.565   1
  -5  -8   0 2267.76 166.532  16
   5   8   0 2224.99 153.201  15
   5  -8   1 28818.4 813.586  13
  -5  -8   1 29962.2 882.487   1
   5   8   1 29793.7 762.164  15
  -5   8   2 8216.85 353.329   3
   5   8   2 8427.03 327.614  32
   5  -8   2 8022.80 346.083   8
  -5   8   2 8551.72 327.837  29
  -5  -8   2 8676.58 324.626  23
  -5   8   2 8122.46 319.139  20
  -5  -8   2 8059.88 321.741   8
   5  -8   2 8201.94 368.640   2
  -5  -8   2 7872.12 399.647   1
  -5  -8   3 21619.6 622.937  23
  -5  -8   3 20684.2 625.350   8
   5  -8   3 19141.1 636.838  10
   5   8   3 20994.9 619.485  26
  -5  -8   4 16612.6 451.826  10
   5  -8   4 16138.8 466.518   8
   5   9  -4 9431.98 264.219  42
  -5   9  -3 8792.59 314.080  19
   5   9  -3 8112.36 309.047  39
   5  -9  -2 7709.61 472.023  13
  -5   9  -2 7044.30 287.622  21
   5   9  -2 7622.48 341.542  17
   5   9  -2 7555.33 336.331  15
   5   9  -2 7300.77 296.933  30
   5   9  -1 3818.98 196.245  30
   5   9  -1 3638.03 195.817  27
   5   9  -1 3580.12 178.057  17
   5  -9  -1 3405.10 213.702   2
   5   9  -1 3867.24 221.307  15
   5  -9   0 2215.21 190.747   2
  -5  -9   0 2190.46 190.959   1
   5   9   0 2153.21 158.412  15
   5  -9   1 3592.85 195.162   9
   5  -9   1 3317.57 207.962  10
   5  -9   1 3391.29 216.460  13
  -5  -9   1 3417.39 250.854   1
   5   9   1 3468.66 177.597  15
   5   9   2 7870.42 318.000  32
   5  -9   2 7024.89 334.565  10
  -5   9   2 7634.15 314.292  29
  -5  -9   2 7183.67 318.284  10
  -5  -9   2 8215.19 310.548  23
   5  -9   2 7898.06 346.415   8
  -5   9   2 7638.14 309.855  20
   5  -9   2 7434.23 357.520   2
  -5  -9   2 7563.27 395.458   1
  -5   9   2 8063.00 353.140   3
  -5  -9   2 7728.44 313.527   8
   5  -9   3 8671.67 367.846  10
   5   9   3 8932.98 342.123  26
   5  -9   3 8253.20 371.750   8
  -5  -9   3 8656.64 333.035  23
  -5  -9   3 8987.13 346.363   8
   5  -9   4 10995.0 319.199   5
  -5  -9   4 10943.8 321.666  10
   5  -9   4 11317.9 340.548   8
  -5  -9   4 11682.0 329.945   8
  -5  10  -4 630.468 55.3430  24
   5  10  -3 179.766 74.3951  39
  -5  10  -3 207.656 76.5123  19
   5  10  -3 251.883 92.1370  25
  -5  10  -2 30112.1 796.825  34
   5  10  -2 30255.3 831.097  27
   5 -10  -2 31587.9 1095.42  13
  -5  10  -2 30967.8 815.615  21
   5  10  -2 30472.5 819.341  30
   5  10  -2 28718.1 863.010  17
   5  10  -2 31158.5 888.183  15
  -5  10  -2 29846.4 801.685  11
   5  10  -1 1208.41 123.078  40
   5  10  -1 1414.24 140.067   4
   5  10  -1 1198.33 128.314  27
  -5  10  -1 1215.07 115.729  21
  -5  10  -1 1221.95 123.352  19
   5  10  -1 1235.72 144.579  15
  -5  10  -1 1325.18 127.841  36
   5  10  -1 1140.29 125.976  30
   5 -10  -1 1308.03 149.323   2
   5  10  -1 1330.00 121.440  35
  -5  10  -1 1241.30 112.290  37
  -5  10  -1 1442.39 121.134  11
  -5  10  -1 1461.55 120.918  34
   5  10   0 166.797 81.0259  25
  -5  10   0 251.144 70.6076  11
   5 -10   0 149.535 109.266   2
  -5  10   0 100.534 57.6671  19
   5  10   0 210.884 84.2120  15
  -5 -10   0 323.792 116.668   1
   5  10   0 174.129 73.6985  27
   5  10   0 162.542 83.9398   4
  -5  10   0 194.350 68.1469  36
   5  10   1 1310.87 137.445   4
  -5  10   1 1408.46 123.886  29
  -5 -10   1 1392.72 120.125  10
   5 -10   1 1098.26 145.268  10
   5 -10   1 1270.28 138.339   9
  -5 -10   1 1261.60 182.395   1
   5 -10   1 1085.18 146.666   8
   5  10   1 1180.86 112.817  15
   5 -10   2 31056.6 888.355  10
  -5 -10   2 31440.1 859.113  10
  -5  10   2 30268.0 845.749  29
  -5 -10   2 31899.6 829.444  23
  -5  10   2 30571.5 844.216  20
  -5 -10   2 30501.6 834.945   8
   5 -10   2 30779.3 922.821   2
  -5 -10   2 30756.6 978.217   1
   5 -10   2 29667.0 953.694   4
  -5  10   2 33029.9 907.635   3
   5 -10   2 32439.2 893.329   8
   5 -10   3 269.673 114.348  10
  -5 -10   3 222.736 101.549  10
   5  10   3 232.045 86.1952  26
  -5 -10   3 261.831 91.6063  23
   5 -10   3 212.378 121.937   8
  -5 -10   3 280.725 94.9903   8
  -5 -10   4 533.566 57.1626  10
   5 -10   4 591.816 67.1094   8
  -5 -10   4 499.504 58.7841   8
   5 -10   4 496.869 54.2693   5
   5  11  -3 6127.89 247.127  25
   5  11  -3 5782.77 229.082  39
   5  11  -3 5809.89 272.597  42
  -5  11  -3 6234.93 244.726  19
  -5  11  -3 5793.55 249.238  36
   5  11  -2 10988.0 381.185  30
   5  11  -2 11392.7 396.141  27
   5  11  -2 10684.1 409.333  25
  -5  11  -2 11199.4 385.424  21
  -5 -11  -2 11898.9 642.221  16
   5  11  -2 11304.5 445.146  15
  -5  11  -2 10682.4 360.631  37
   5  11  -2 11014.2 406.003  39
  -5  11  -2 10769.7 372.485  11
  -5  11  -2 10706.2 368.038  34
   5  11  -1 34485.2 940.970   4
   5  11  -1 33613.1 891.640  40
   5  11  -1 34135.8 916.127  27
   5  11  -1 34698.9 929.761  25
  -5  11  -1 34831.0 900.803  21
   5 -11  -1 35127.0 993.366   2
  -5  11  -1 33993.6 912.341  19
  -5 -11  -1 36122.2 1075.02  16
   5  11  -1 36218.6 985.007  15
   5  11  -1 34700.6 926.359  39
   5  11  -1 34431.7 915.087  30
  -5  11  -1 34340.1 895.380  37
  -5  11  -1 34984.0 903.765  11
  -5  11  -1 34687.8 895.011  34
  -5 -11   0 8683.96 399.008   1
   5  11   0 8219.60 315.978  25
   5  11   0 8124.37 318.351  42
   5  11   0 8124.99 311.973  39
   5 -11   0 8876.52 345.557   9
  -5  11   0 8143.92 295.056  24
  -5  11   0 8210.86 295.959  22
  -5  11   0 7862.15 297.222  19
  -5  11   0 8188.02 295.775  18
   5  11   0 8624.91 352.963  15
   5  11   0 8381.72 348.333   4
   5 -11   0 7997.56 396.726   2
  -5  11   0 8126.20 299.168  36
   5  11   0 8338.05 306.769  38
  -5  11   0 8108.89 303.498  11
   5  11   1 33723.3 943.994   4
   5 -11   1 34310.5 957.318  10
   5  11   1 35265.5 918.886  32
  -5 -11   1 34862.0 1050.22   1
  -5  11   1 35118.2 914.858  29
  -5 -11   1 33447.2 895.095  10
   5 -11   1 36900.0 945.699   9
   5 -11   1 36043.5 978.576   8
   5  11   1 34244.1 911.033  15
  -5  11   2 11143.7 405.564  29
  -5 -11   2 11307.0 409.973  10
   5 -11   2 11690.9 447.591   8
  -5  11   2 11308.2 402.866  20
   5 -11   2 10785.6 459.229   2
   5 -11   2 10565.2 485.010   4
   5 -11   2 10513.7 431.091  10
  -5 -11   2 11464.7 389.101   8
  -5  11   2 11821.4 448.682   3
   5  11   3 6349.05 266.934  26
   5 -11   3 6461.46 304.609   8
  -5 -11   3 6423.90 263.937   8
  -5 -11   3 6314.22 276.049  10
   5  12  -3 10697.9 335.908  25
  -5  12  -3 10196.5 309.212  21
  -5  12  -3 10773.4 339.917  19
  -5  12  -3 10543.3 347.938  36
   5  12  -3 10496.5 317.447  39
   5  12  -3 10871.4 368.115  42
   5  12  -3 11445.6 350.336  38
   5  12  -2 76526.9 1781.86  27
   5  12  -2 77056.6 1808.42  25
   5  12  -2 73785.5 1829.59  42
  -5  12  -2 72782.0 1785.84  19
   5  12  -2 77254.6 1800.87  39
  -5  12  -2 75138.3 1748.85  37
  -5  12  -2 74815.4 1794.69  36
  -5  12  -2 74441.6 1770.71  21
   5  12  -2 76241.6 1765.86  30
  -5  12  -2 73253.2 1758.98  11
  -5  12  -2 74005.2 1754.54  34
   5  12  -1 26774.7 795.630   4
   5  12  -1 27462.1 780.438  39
   5 -12  -1 27308.8 775.135   9
   5  12  -1 27747.2 782.477  25
  -5  12  -1 28262.2 761.247  21
  -5  12  -1 27823.6 770.963  19
  -5  12  -1 28228.6 762.432  11
  -5 -12  -1 28346.7 920.489  16
   5  12  -1 27953.1 837.479  15
   5  12  -1 27209.3 768.412  30
   5  12  -1 27893.1 773.248  27
  -5  12  -1 27515.6 754.659  37
  -5  12  -1 27810.0 752.885  34
  -5 -12   0 3028.70 249.435   1
   5 -12   0 2766.35 245.253   2
  -5  12   0 3296.46 182.845  36
   5 -12   0 3124.84 211.679   9
  -5  12   0 3031.09 168.507  24
   5  12   0 3481.52 199.972  42
  -5  12   0 3273.03 175.510  22
  -5  12   0 3138.74 181.276  19
  -5  12   0 2963.76 170.477  18
   5  12   0 3056.45 216.997   4
   5  12   0 3151.33 191.991  25
   5  12   0 3194.41 215.622  15
  -5  12   0 3177.76 184.141  11
   5  12   0 3245.35 195.521  39
   5  12   0 3228.46 182.940  38
   5  12   1 27609.8 771.152  32
   5  12   1 27731.4 804.246   4
  -5  12   1 28051.4 772.252  29
   5 -12   1 28809.0 797.559   9
  -5 -12   1 28086.0 814.680   9
   5 -12   1 27782.9 827.645   8
  -5 -12   1 27860.3 904.526   1
   5 -12   1 27010.9 811.048  10
  -5  12   1 27652.0 766.741  11
  -5  12   2 80962.0 1884.57   3
   5  12   2 76646.9 1826.79  32
  -5  12   2 76944.8 1821.91  29
  -5 -12   2 76762.6 1815.53  10
   5  12   2 74613.4 1792.05  29
   5 -12   2 74526.2 1859.37   8
  -5  12   2 76546.3 1819.45  20
  -5 -12   2 75948.3 1784.17   8
   5 -12   2 73295.5 1941.60   4
   5 -12   2 74299.5 1861.51  10
  -5 -12   3 11417.4 371.858  10
   5  12   3 11196.9 364.780  26
  -5 -12   3 10964.4 353.127   8
   5 -12   3 10971.9 399.422   8
  -5  13  -3 5988.91 223.707  36
   5  13  -3 5378.36 200.313  25
  -5  13  -3 6030.21 213.696  19
   5  13  -3 5824.99 229.083  42
   5  13  -3 5798.26 214.434  38
   5  13  -2 18973.2 563.645  39
   5  13  -2 18220.5 584.194  42
  -5  13  -2 18284.8 556.211  36
   5  13  -2 17704.4 536.375  27
   5  13  -2 18972.7 564.927  25
  -5  13  -2 18196.0 538.842  21
  -5  13  -2 18670.9 559.139  19
  -5  13  -2 17695.9 529.200  11
   5  13  -2 18142.8 566.709  38
  -5  13  -2 18132.6 527.823  34
   5  13  -1 4829.07 241.855  34
  -5  13  -1 4908.10 233.861  24
   5  13  -1 5268.33 275.288   4
   5  13  -1 4866.86 247.121  30
   5  13  -1 5089.74 261.172  39
   5  13  -1 5206.35 255.781  27
   5 -13  -1 5317.61 261.614   9
   5  13  -1 5045.57 258.357  25
  -5  13  -1 5159.09 242.560  22
  -5  13  -1 5001.67 244.471  21
   5  13  -1 5164.05 294.286  15
  -5  13  -1 5268.88 246.889  11
   5  13  -1 4592.36 250.504  38
  -5  13  -1 5025.52 243.655  36
   5 -13   0 1887.45 219.947   2
   5  13   0 2196.15 143.222  37
   5  13   0 2107.07 189.284   4
   5  13   0 2087.41 163.070  39
   5 -13   0 2213.99 186.753   9
  -5  13   0 2160.09 140.749  24
  -5  13   0 2286.11 145.778  22
  -5  13   0 2293.45 153.881  29
  -5  13   0 2029.75 152.446  19
  -5  13   0 2146.56 146.435  18
   5  13   0 2386.86 193.361  15
  -5  13   0 2264.86 162.157  11
   5  13   0 2122.27 157.497  38
   5 -13   1 5077.04 267.658   9
   5  13   1 4994.85 246.385  32
  -5  13   1 4956.88 247.906  29
  -5 -13   1 5316.10 277.620   9
   5  13   1 5200.88 272.663   4
  -5 -13   1 4482.94 313.022   1
  -5 -13   1 4385.05 329.250   2
  -5  13   1 4548.95 238.696  11
  -5  13   2 18731.4 603.389   3
   5 -13   2 17845.4 599.720  10
   5  13   2 19846.8 576.149  32
  -5  13   2 18260.2 569.342  29
   5  13   2 17997.4 541.003  29
  -5 -13   2 19144.2 563.931  10
  -5  13   2 19026.9 570.448  20
   5 -13   2 17905.0 659.297   4
   5 -13   2 18496.9 603.008   8
  -5 -13   3 5567.48 222.956  10
   5  13   3 5280.57 213.624  26
   5 -13   3 5323.01 242.504   8
  -5 -13   3 5609.04 206.755   8
   5  14  -3 1431.01 103.810  34
   5  14  -3 1237.70 95.9897  42
  -5  14  -3 1517.72 97.5123  36
  -5  14  -3 1339.58 92.8394  24
  -5  14  -3 1442.27 96.7815  22
   5  14  -3 1313.98 95.8171  21
  -5  14  -3 1474.41 90.5965  19
  -5  14  -3 1362.88 96.2608  18
   5  14  -3 1376.05 88.1980  38
   5  14  -3 1330.68 98.0375  37
   5  14  -2 14663.6 473.619  34
   5  14  -2 15434.4 493.518  42
  -5  14  -2 14663.4 460.341  24
   5  14  -2 15047.8 472.927  25
  -5  14  -2 15125.5 457.622  21
  -5  14  -2 14681.2 468.984  19
   5  14  -2 15519.1 479.654  38
   5  14  -2 14406.8 465.892  39
  -5  14  -2 15289.1 471.907  36
  -5  14  -2 15121.8 450.727  11
   5  14  -1 6511.26 312.522   4
  -5  14  -1 6632.56 282.503  36
   5  14  -1 6539.72 292.610  38
   5  14  -1 7065.88 308.369  25
  -5  14  -1 6578.41 265.951  24
   5  14  -1 6534.48 298.796  39
  -5  14  -1 6839.67 274.680  22
  -5  14  -1 6907.33 286.565  21
   5  14  -1 6447.08 262.249  21
   5 -14  -1 6445.80 295.728   9
   5  14  -1 6301.11 272.934  34
  -5  14  -1 6520.37 283.124  11
   5  14   0 13066.4 425.395  38
  -5  14   0 12776.0 418.448  29
   5 -14   0 13711.1 478.120   9
   5  14   0 13850.8 494.304   4
  -5  14   0 12365.3 403.722  18
  -5  14   0 12791.7 421.833  19
   5  14   0 12079.9 395.874  37
  -5  14   0 13015.8 403.930  22
  -5  14   0 12880.1 436.441  11
   5 -14   0 12272.3 544.855   2
   5  14   1 6813.47 315.663   4
  -5  14   1 6535.05 289.572  29
   5 -14   1 6804.31 309.990   9
  -5 -14   1 6281.12 308.022   9
  -5  14   1 6360.62 287.303  20
   5  14   1 6556.05 284.513  32
  -5  14   1 6697.53 289.513  11
  -5 -14   2 14742.5 447.487  10
   5  14   2 13507.8 427.435  29
   5 -14   2 13220.6 476.201   8
  -5  14   2 14653.2 459.287  20
   5 -14   2 13964.0 534.070   4
  -5  14   2 14930.2 485.481   3
  -5 -14   3 1543.05 103.741  10
   5  14   3 1321.95 93.9470  26
   5 -14   3 1177.71 106.769   8
   5 -14   3 1298.43 82.1213   5
   5  15  -3 18709.8 460.309  34
  -5  15  -3 17654.0 445.353  24
  -5  15  -3 19358.2 457.746  22
   5  15  -3 17506.3 449.168  21
  -5  15  -3 18571.7 449.994  19
   5  15  -3 19610.7 463.725  37
   5  15  -2 14183.2 428.547  34
   5  15  -2 14077.7 423.555  39
   5  15  -2 13713.4 440.877  42
  -5  15  -2 13675.8 409.073  24
  -5  15  -2 14199.0 420.485  22
   5  15  -2 13183.4 411.491  21
  -5  15  -2 13772.4 409.379  11
  -5  15  -2 14031.3 429.152  19
   5  15  -2 13727.3 430.827  38
   5  15  -1 18608.5 539.067  34
   5  15  -1 18508.6 548.007  11
   5  15  -1 18210.2 554.753  37
  -5  15  -1 18918.6 547.068  18
   5 -15  -1 18300.2 566.540   9
  -5  15  -1 17759.7 523.685  24
  -5  15  -1 19062.9 537.932  22
   5  15  -1 17831.3 517.729  21
  -5  15  -1 19147.2 562.439  19
  -5  15  -1 19039.3 561.770  11
   5  15  -1 19767.1 576.964  39
   5  15  -1 18785.4 564.522  38
  -5  15  -1 19128.4 554.001  36
   5  15  -1 19516.4 605.033   4
   5  15   0 19679.4 623.771   4
  -5  15   0 17865.1 535.729  29
   5 -15   0 19008.0 592.089   9
  -5  15   0 17959.1 516.508  18
   5  15   0 18214.3 539.606  38
   5  15   0 17814.2 511.441  37
  -5  15   0 19063.9 563.176  11
   5  15   1 19087.7 597.855   4
   5  15   1 19800.0 560.498  32
  -5  15   1 18216.6 561.562  29
   5 -15   1 18821.5 582.862   9
  -5 -15   1 17576.8 573.433   9
  -5  15   1 18245.4 563.053  20
  -5  15   1 18523.7 558.472  11
  -5 -15   2 13464.3 398.063  10
   5  15   2 12564.4 381.068  29
   5  15   2 13364.8 418.756  26
  -5  15   2 13649.4 415.730  20
   5 -15   2 12859.8 469.932   4
  -5  15   2 12945.7 425.998   3
  -5 -15   3 18378.6 457.695  10
   5  16  -2 5284.34 205.503  34
   5  16  -2 5360.69 213.956  11
  -5  16  -2 5290.52 189.680  24
  -5  16  -2 5411.75 199.984  22
   5  16  -2 5210.79 195.379  21
  -5  16  -2 5203.23 213.833  19
  -5  16  -2 5210.99 208.834  18
   5  16  -2 5313.83 212.774  38
   5  16  -2 5399.81 217.520  37
  -5  16  -2 5327.30 199.659  11
   5 -16  -1 2201.41 157.876   9
  -5  16  -1 2229.22 125.350  24
  -5  16  -1 2280.11 133.540  22
   5  16  -1 1853.56 114.386  21
  -5  16  -1 2528.40 159.110  19
   5  16  -1 2074.72 143.825  37
   5  16  -1 2492.77 178.282   4
  -5  16  -1 2348.26 140.015  18
   5  16  -1 2206.68 158.064  38
  -5  16  -1 2365.39 151.103  36
  -5  16  -1 2407.76 156.835  11
   5  16  -1 2319.31 139.843  34
   5  16  -1 2359.55 142.892  11
  -5  16   0 31974.1 848.148  29
   5 -16   0 34796.1 911.438   9
  -5 -16   0 32070.2 936.719   9
  -5  16   0 33900.5 881.522  11
   5  16   0 35287.1 945.230   4
  -5  16   1 2026.97 148.343  29
  -5  16   1 2494.00 162.806  20
   5 -16   1 2353.82 171.367   9
  -5 -16   1 1969.92 155.164   9
   5  16   1 2580.57 181.983   4
   5  16   2 4876.08 180.583  29
   5  16   2 5415.67 215.879  26
   5 -16   2 5131.01 240.823   4
  -5  16   2 5118.70 211.019   3
  -5  16   2 5219.42 211.471  20
  -5  17  -2 1557.10 91.1092  18
   5  17  -2 1279.30 74.9633  21
  -5  17  -2 1407.15 87.0497  11
  -5  17  -2 1446.06 79.9328  22
   5  17  -2 1615.15 99.5029  37
   5  17  -2 1446.04 90.8883  11
   5  17  -2 1468.43 88.9662  34
   5  17  -1 14312.3 406.238  11
  -5  17  -1 13677.2 390.300  22
   5  17  -1 15107.8 467.635   4
  -5  17  -1 15534.5 435.588  19
  -5  17  -1 14797.6 410.086  18
   5 -17  -1 13558.1 424.447   9
   5  17  -1 15070.8 422.540  37
  -5  17  -1 14776.3 437.934  11
   5 -17   0 2113.83 161.355   9
  -5 -17   0 2062.14 180.508   9
   5  17   0 2538.65 184.878   4
   5  17   1 14021.4 424.285  26
  -5  17   1 14812.6 439.119  29
   5 -17   1 15315.7 456.532   9
  -5 -17   1 13301.7 421.231   9
  -5  17   1 15493.9 451.608  20
   5  17   1 15740.1 474.669   4
   5  17   2 1480.02 98.6601  26
  -5 -18  -2 5064.42 216.294   9
   5  18  -2 4373.98 145.451  37
  -5  18  -1 144.740 56.3051  11
   5 -18  -1 81.7684 53.0498   9
   5 -18  -1 150.420 104.322   4
  -5  18  -1 126.674 44.0383  20
   5  18  -1 99.1582 38.7332  11
   5  18  -1 127.934 46.9280  37
  -5 -18   0 3773.92 206.862   9
  -5  18   0 4018.63 185.048  20
   5 -18   0 3810.07 191.325   9
   5  18   0 4367.10 215.746   4
  -5  18   1 135.197 54.6480  29
   5  18   1 103.733 54.8372  29
   5  18   1 127.008 47.4513  26
  -5  18   1 100.234 57.1977  20
  -5  18   1 145.168 59.9737   3
   5 -18   1 129.512 112.314   4
   5  18   2 4071.67 136.199  26
   5 -19   0-2.20848 52.1593   9
  -5 -19   0 15.5880 60.7337   9
  -5  19   0-2.09996 44.1914  20
  -5  19   1 2183.60 110.420   3
   5  19   1 2120.93 104.699  29
  -5  19   1 2351.68 113.613  20
  -5  20   0 23074.7 548.332  20
   6   0  -3 10525.0 468.653  14
   6   0  -3 10599.4 576.031  12
   6   0  -2 138182. 3195.93  14
   6   0  -2 134531. 3071.55  13
   6   0  -1 115817. 2633.78  13
   6   0   0 204240. 4492.22  12
   6   0   0 208239. 4493.43   2
  -6   0   1 116860. 2700.31   1
   6   0   1 116350. 2616.97   2
   6   0   2 143801. 3113.45   2
  -6   0   2 131097. 3108.67   1
  -6   0   3 12033.6 436.230   8
  -6   0   3 11190.1 431.630   7
   6   0   3 11337.6 411.470   5
  -6   0   4 12205.7 392.908  23
   6   0   4 11195.8 351.293   5
   6  -1  -3 1456.03 192.606  14
   6   1  -3 1370.03 246.858  12
   6   1  -3 1513.13 181.539  14
   6  -1  -3 1536.10 257.763  12
   6   1  -2 55214.5 1392.68  14
   6  -1  -2 52753.2 1305.52  13
   6   1  -1 52799.2 1275.15  13
   6   1  -1 52416.7 1341.38  12
   6  -1  -1 53755.8 1312.11  13
   6   1   0 165868. 3553.13  12
   6   1   0 165587. 3543.99   2
   6  -1   0 162439. 3547.52   2
   6   1   0 161395. 3568.28  14
   6  -1   0 154050. 3538.57  12
   6  -1   1 51904.0 1248.69   2
   6   1   1 52044.0 1240.85   2
  -6  -1   1 53151.0 1323.15   1
   6   1   2 56250.0 1354.13   2
   6  -1   2 56025.4 1360.13   2
  -6  -1   2 53857.9 1382.21   1
   6  -1   3 1535.95 150.681   5
   6  -1   3 1396.25 149.478   8
  -6  -1   3 1928.19 174.569   8
  -6   1   3 1457.10 150.952   8
  -6  -1   3 1769.16 168.075   7
  -6   1   3 1825.25 169.488   7
   6   1   3 1601.65 151.529   5
  -6  -1   4 1304.93 135.805  23
   6  -1   4 1212.16 111.525   5
  -6  -1   4 1207.27 113.317   8
  -6   1   4 1321.70 134.421  23
   6   1   4 1202.04 103.794   5
   6   2  -3 2221.02 212.031  14
   6  -2  -3 2194.42 227.122  14
   6   2  -3 2486.13 283.276  12
   6  -2  -3 2049.09 305.194  12
  -6   2  -2 2007.26 152.496  17
   6   2  -2 1896.07 194.269  14
   6  -2  -2 2002.60 173.952  13
   6   2  -1 66322.9 1650.99  12
   6  -2  -1 67939.3 1640.73  13
   6   2   0 8028.47 256.081   2
   6  -2   0 7970.37 265.267   2
   6   2   0 7665.51 275.825  14
   6   2   0 8748.53 283.209  12
   6   2   1 68353.1 1577.60   2
  -6  -2   1 67657.9 1657.52   1
   6  -2   1 67218.7 1591.24   2
  -6  -2   2 1945.46 171.148   1
   6   2   2 1923.88 146.822   2
   6  -2   2 1994.23 152.352   2
   6   2   3 2390.17 176.485   5
   6  -2   3 2662.62 189.031   5
   6  -2   3 2343.22 188.868   8
  -6  -2   3 2525.98 195.155   8
  -6   2   3 2324.96 178.807   8
  -6  -2   3 2470.48 196.937   7
  -6   2   3 2199.69 190.314   7
   6  -2   4 1485.58 122.200   5
  -6  -2   4 1369.93 130.744  23
  -6  -2   4 1342.28 120.541   8
   6   2   4 1381.10 104.012   5
  -6   2   4 1381.85 129.725  23
   6   3  -3 47672.8 1298.80  14
   6  -3  -3 47427.1 1381.71  14
   6   3  -3 47283.0 1451.10  12
   6  -3  -3 48745.0 1550.88  12
   6  -3  -2 24139.4 747.888  13
  -6   3  -2 23930.6 690.723  17
   6   3  -2 24224.3 751.662  14
   6  -3  -1 28243.8 801.909  13
   6   3  -1 26754.1 799.735  12
   6  -3   0 364.379 128.115  13
   6   3   0 336.124 74.2884   2
   6  -3   0 332.881 82.5519   2
  -6  -3   0 306.976 141.126   1
  -6  -3   1 27180.7 792.316   1
   6  -3   1 27974.4 713.662  13
   6   3   1 28052.0 720.648   2
   6  -3   1 27217.4 737.042   2
   6   3   2 23949.4 681.003   2
  -6  -3   2 24607.8 746.633   1
   6  -3   2 23411.4 693.290   2
   6   3   2 23810.1 664.919   5
  -6  -3   3 51768.4 1288.26  10
   6   3   3 49562.7 1254.62   5
   6  -3   3 50493.7 1288.36   8
  -6  -3   3 52050.5 1301.13   8
  -6   3   3 47897.1 1245.70   8
  -6   3   4 14172.9 426.316  23
  -6  -3   4 14633.1 437.813   8
   6   3   4 13699.5 384.631   5
   6  -3   4 14683.7 427.663   5
   6   4  -3 32881.4 956.875  14
   6  -4  -3 31784.1 1050.64  14
   6   4  -2 1160.31 156.534  14
  -6   4  -2 985.266 128.778  17
   6   4  -2 1016.83 118.774  15
   6  -4  -1 85944.7 2034.47  13
   6   4  -1 85249.7 2016.87  12
   6  -4   0 17565.1 500.911   2
   6  -4   0 17711.7 565.133  13
   6   4   0 17627.4 497.980  14
  -6  -4   0 17918.5 583.432   1
   6   4   1 83876.6 1934.79   2
   6  -4   1 85531.6 1938.19  13
   6  -4   1 83486.1 1962.86   2
  -6  -4   1 83273.1 2025.77   1
   6  -4   2 1161.84 132.413  10
   6  -4   2 930.550 122.876   2
   6  -4   2 1257.90 137.946   8
   6   4   2 1104.18 112.863   5
  -6  -4   2 1213.22 127.987   7
  -6  -4   2 1265.39 159.794   1
  -6  -4   3 35039.8 946.464  10
   6   4   3 34281.7 910.740   5
   6  -4   3 34691.1 951.335   8
  -6  -4   3 33077.5 941.508   8
   6  -4   4 7597.12 273.409   8
  -6   4   4 7629.30 265.002  23
  -6  -4   4 7887.07 267.864  10
  -6  -4   4 8835.00 304.895   8
  -6   4   4 6943.00 280.465   7
   6  -4   4 9045.35 295.551   5
  -6   5  -2 1466.20 150.962  17
   6   5  -2 1357.16 133.486  15
   6   5  -2 1720.79 178.522  14
   6  -5  -2 1459.11 197.693  13
   6  -5  -1 60218.4 1577.93  13
  -6  -5  -1 61100.2 1538.98   1
   6   5  -1 63015.5 1563.24  12
   6  -5   0 38821.1 1060.78  13
  -6  -5   0 39680.2 1065.18   1
   6  -5   0 40483.9 998.993   2
   6  -5   1 61192.3 1453.29  13
   6  -5   1 60464.3 1481.59   2
   6  -5   2 1505.90 148.425  10
  -6  -5   2 1453.53 170.398   1
   6   5   2 1278.74 123.133   5
   6  -5   2 1450.18 149.468   2
  -6  -5   2 1567.83 143.507   7
   6  -5   2 1596.09 155.784   8
  -6  -5   3 16565.8 542.397  10
   6  -5   3 16753.7 556.092   8
   6  -5   3 15159.1 522.906  10
   6   5   3 16009.3 500.491   5
   6  -5   4 15594.4 439.298   5
  -6  -5   4 15117.0 423.760  10
   6  -5   4 14603.4 431.265   8
  -6  -5   4 16473.7 448.688  23
  -6  -5   4 16358.7 453.132   8
   6  -6  -2 5979.78 364.745  13
  -6   6  -2 5508.39 293.531  17
   6   6  -2 5490.26 270.713  15
   6   6  -2 5916.54 307.199  14
   6   6  -2 5270.47 356.174  12
  -6  -6  -1 64055.8 1590.99   1
   6  -6  -1 61527.1 1478.60   2
   6  -6  -1 62682.7 1654.32  13
  -6  -6   0 19952.7 662.736   1
   6  -6   0 21385.6 683.585  13
   6  -6   1 65200.8 1565.80   2
   6   6   1 63319.8 1486.29  15
   6  -6   1 63357.0 1531.50  13
   6  -6   2 6038.63 285.758  10
  -6   6   2 5823.67 260.955  20
   6  -6   2 5970.80 298.218   2
  -6  -6   2 6436.97 292.580   7
  -6   6   2 5967.17 286.387   3
   6   6   2 5812.83 254.975   5
  -6  -6   2 6063.55 334.726   1
  -6  -6   3 19147.5 597.152  10
   6   6   3 17478.8 544.329  26
  -6  -6   3 20399.6 605.402  23
   6  -6   3 19167.7 619.223   8
  -6  -6   3 18857.7 596.476   8
   6   6   3 17715.5 542.759   5
   6  -6   3 17966.9 588.792  10
  -6  -6   4 20492.8 516.035  10
   6  -6   4 20602.3 529.542   8
  -6  -6   4 22393.6 533.655  23
   6  -6   4 20821.8 526.516   5
  -6  -6   4 21324.1 536.085   8
  -6   7  -4 3033.52 125.053  22
   6  -7  -2 21137.3 785.642  13
   6   7  -2 21166.0 780.153  12
   6   7  -2 21938.1 653.011  15
   6   7  -2 19611.7 587.441  35
   6   7  -1 15211.6 482.389  15
   6  -7  -1 13575.4 433.099   2
  -6  -7  -1 14633.3 511.086   1
   6  -7  -1 14032.1 570.926  13
   6  -7   0 917.696 125.300   2
   6  -7   0 721.174 152.571  13
   6   7   0 767.240 104.193  15
   6  -7   1 13908.4 487.934   2
   6   7   1 13446.7 414.274  15
   6  -7   1 14375.1 467.738  13
   6  -7   2 20255.8 645.917  10
   6   7   2 20986.1 615.816  32
   6  -7   2 20968.8 647.578   8
  -6   7   2 20312.9 606.194  20
   6  -7   2 21123.8 667.045   2
  -6  -7   2 20856.5 613.745   8
   6   7   2 19649.2 593.676   5
  -6  -7   2 20910.7 720.551   1
  -6   7   2 21377.2 649.173   3
  -6  -7   3 3763.53 228.029  10
   6   7   3 3532.65 199.507  26
   6  -7   3 3548.47 232.031  10
  -6  -7   3 4084.24 229.864  23
   6  -7   3 3618.37 245.644   8
  -6  -7   3 3459.70 220.876   8
   6  -7   4 3157.39 161.902   8
  -6  -7   4 3637.53 160.760  23
  -6  -7   4 3276.54 153.356  10
  -6   8  -4 22927.3 573.413  22
   6   8  -4 24272.9 602.109  42
   6   8  -3 32401.1 845.843  27
  -6   8  -2 52484.8 1298.69  19
   6   8  -2 52977.2 1293.96  35
   6   8  -2 52200.2 1359.56  17
   6   8  -2 56407.1 1382.37  15
   6  -8  -2 55720.9 1565.02  13
   6   8  -2 52223.3 1303.03  40
  -6  -8  -1 9911.11 401.771   1
   6   8  -1 9140.11 311.848  17
   6   8  -1 9673.89 374.698  15
  -6   8  -1 9209.12 324.530  36
   6  -8   0 14226.6 546.288  13
   6   8   0 14424.4 465.242  15
   6  -8   0 13939.9 492.270   2
   6  -8   1 8785.07 372.450  10
   6  -8   1 9956.33 347.702   9
   6  -8   1 9747.66 379.428  13
  -6  -8   1 9842.00 434.302   1
  -6   8   1 10124.1 335.126  20
   6  -8   1 10191.8 407.121   2
   6   8   1 9826.57 333.918  15
  -6   8   1 9202.37 325.403  11
  -6  -8   2 54196.3 1485.52   1
   6   8   2 54230.0 1354.98  32
   6  -8   2 56685.1 1404.77   8
  -6   8   2 53543.3 1341.19  20
   6  -8   2 55354.5 1423.77   2
  -6  -8   2 53940.0 1351.37   8
   6  -8   2 53140.8 1455.62   4
  -6   8   2 54458.9 1393.99   3
   6   8   3 35413.0 911.752  26
  -6  -8   3 35552.3 915.488  23
  -6  -8   3 34923.6 922.019   8
  -6  -8   4 24984.6 622.320  10
   6  -8   4 25262.4 623.885   5
   6  -8   4 25089.4 637.276   8
  -6   9  -4 9229.83 254.578  24
   6   9  -3 18850.1 537.578  27
  -6   9  -3 19097.9 532.623  19
   6   9  -2 19423.1 587.388  30
   6   9  -2 18808.4 567.453  40
  -6   9  -2 19480.9 553.872  21
  -6   9  -2 19616.0 578.022  19
   6   9  -2 19222.4 618.100  17
   6   9  -2 20349.8 642.482  15
   6  -9  -2 20310.5 812.776  13
   6   9  -1 5401.44 250.777  30
   6   9  -1 4753.00 247.482   4
   6   9  -1 4875.42 231.894  35
  -6   9  -1 5299.10 223.202  21
  -6   9  -1 5368.31 236.094  19
   6   9  -1 5048.42 268.944  15
   6   9  -1 5285.90 239.595  40
  -6   9  -1 5495.84 237.193  36
  -6   9  -1 5409.59 223.098  11
  -6   9  -1 5173.89 216.402  34
   6   9   0 1358.96 122.232  40
   6   9   0 1170.13 134.435   4
  -6  -9   0 1323.71 161.163   1
   6  -9   0 1519.31 195.845  13
   6   9   0 1474.96 139.620  15
   6  -9   0 1396.60 157.609   2
   6   9   0 1326.42 120.515  35
   6  -9   1 4977.07 271.341  10
   6  -9   1 4985.03 268.914  13
  -6   9   1 5838.59 242.320  29
  -6  -9   1 5327.00 332.672   1
   6  -9   1 5274.28 248.953   9
   6  -9   1 5181.19 288.209   8
   6   9   1 5015.14 257.559   4
  -6   9   1 5705.22 238.856  20
   6   9   1 5162.73 233.504  15
   6  -9   1 5755.52 305.009   2
  -6   9   2 20140.8 636.871   3
   6  -9   2 18378.0 627.067  10
  -6  -9   2 19321.5 605.113  10
   6  -9   2 19414.0 641.799   8
  -6  -9   2 20930.2 587.527  23
  -6   9   2 18896.4 585.988  20
   6  -9   2 19475.0 657.004   2
  -6  -9   2 19456.8 587.832   8
   6   9   2 20274.2 606.471  32
   6  -9   2 19254.6 693.045   4
  -6  -9   2 18693.7 702.090   1
  -6  -9   3 19699.2 595.047  10
   6   9   3 18974.2 573.015  26
   6  -9   3 19597.9 630.756   8
  -6  -9   3 19507.7 581.064   8
  -6  -9   3 20077.6 573.267  23
   6  -9   3 17837.9 600.029  10
  -6  -9   4 8823.89 259.346  10
  -6  -9   4 9527.17 269.379   8
   6  -9   4 9006.64 259.637   5
   6  10  -3 28092.2 769.805  25
  -6  10  -3 28790.2 738.958  19
   6  10  -3 29491.8 755.401  39
  -6  10  -3 28509.3 754.631  36
   6  10  -2 64510.4 1599.63  30
   6 -10  -2 70087.2 1919.90  13
  -6  10  -2 66428.2 1574.25  21
  -6  10  -2 65660.1 1599.31  19
   6  10  -2 66619.9 1675.12  15
   6  10  -2 65933.3 1615.01  27
   6  10  -2 65022.9 1577.42  40
   6  10  -1 10189.3 361.350  35
   6  10  -1 10236.1 388.806   4
   6  10  -1 9696.57 369.587  30
   6  10  -1 10225.2 377.779  27
  -6  10  -1 10028.8 350.725  11
  -6  10  -1 10584.9 356.027  21
  -6  10  -1 10242.9 364.984  19
  -6 -10  -1 10933.6 489.594  16
   6  10  -1 10154.3 363.479  40
   6  10  -1 10637.6 418.605  15
  -6  10  -1 10047.2 362.032  36
  -6  10  -1 10098.7 340.614  34
   6  10   0 61859.4 1517.79  30
   6  10   0 61805.8 1567.41   4
   6  10   0 64549.3 1519.51  27
  -6 -10   0 63555.9 1649.83   1
   6 -10   0 65803.0 1538.37   9
   6  10   0 63879.0 1518.42  25
  -6  10   0 64537.9 1507.13  24
  -6  10   0 64593.3 1504.25  22
  -6  10   0 59805.4 1496.29  19
  -6  10   0 62973.8 1499.84  18
   6  10   0 65641.0 1578.88  15
   6  10   0 62779.8 1500.78  38
   6  10   0 65205.4 1524.90  42
   6 -10   0 62872.0 1693.27  13
   6  10   0 61964.3 1512.45  39
  -6  10   0 62964.9 1502.74  11
   6 -10   0 65862.5 1628.67   2
   6  10   1 10240.7 392.089   4
  -6  10   1 10519.5 362.968  29
   6 -10   1 10122.0 374.412   9
   6 -10   1 10046.4 425.733   8
   6 -10   1 9513.36 397.934  10
  -6 -10   1 9617.62 458.624   1
   6  10   1 10186.0 360.780  15
   6 -10   1 10273.5 441.464   2
  -6  10   1 9676.81 353.436  20
  -6  10   2 66514.2 1656.19   3
   6 -10   2 64703.7 1654.13  10
  -6 -10   2 68236.7 1619.90  10
   6 -10   2 68792.1 1670.74   8
  -6  10   2 63367.3 1593.72  20
  -6 -10   2 66188.6 1592.39   8
   6 -10   2 67134.0 1693.15   2
   6 -10   2 64093.1 1730.92   4
  -6 -10   2 64999.6 1755.50   1
  -6 -10   3 29865.7 809.176  10
   6  10   3 30230.6 796.301  26
  -6 -10   3 29182.5 776.657  23
   6 -10   3 30547.3 853.836   8
  -6 -10   3 29673.7 794.929   8
   6  11  -3 2180.09 135.677  39
   6  11  -3 2108.69 146.953  25
  -6  11  -3 2236.31 131.950  19
   6  11  -3 2154.90 168.941  42
  -6  11  -3 2089.73 139.077  36
   6  11  -2 5053.53 251.251  27
   6  11  -2 5355.80 273.481  25
   6  11  -2 4837.57 259.842  39
  -6  11  -2 4929.70 224.807  21
  -6  11  -2 4638.28 238.016  19
   6  11  -2 4733.83 237.614  30
  -6  11  -2 5321.40 252.574  36
  -6  11  -2 4751.90 213.086  11
  -6  11  -1 994.607 114.663  11
   6  11  -1 1240.60 134.214  40
   6  11  -1 1187.36 136.405  30
   6  11  -1 1262.09 153.512  42
   6  11  -1 1093.05 137.546  27
  -6  11  -1 1056.89 121.268  24
  -6  11  -1 1237.29 122.691  21
  -6  11  -1 1494.05 136.987  19
   6  11  -1 1038.70 152.721  15
   6  11  -1 1115.66 139.532   4
   6  11  -1 1097.86 143.142  39
  -6  11  -1 1201.32 129.140  36
   6  11   0 5203.20 247.296  27
  -6 -11   0 4812.47 311.650   1
   6  11   0 4822.00 269.900   4
   6 -11   0 5087.02 347.417  13
   6 -11   0 5319.91 259.745   9
   6  11   0 5595.41 250.480  25
  -6  11   0 5264.01 232.457  24
   6  11   0 5198.17 246.083  42
  -6  11   0 5042.67 226.312  22
  -6  11   0 4923.93 227.801  19
   6  11   0 5117.23 240.366  39
  -6  11   0 5427.89 234.133  18
   6  11   0 5175.84 231.347  38
   6  11   0 4980.60 271.123  15
   6 -11   0 4990.84 306.320   2
  -6  11   0 4907.53 229.778  36
  -6  11   0 5301.02 237.008  11
  -6  11   1 1117.89 122.894  29
  -6 -11   1 1022.75 117.152  10
   6 -11   1 1367.98 148.345   9
   6 -11   1 1138.51 168.915   2
  -6  11   1 902.555 110.528  20
   6 -11   1 1058.27 161.064   8
   6  11   1 982.185 139.391   4
  -6  11   2 5047.80 278.579   3
  -6 -11   2 4933.33 253.797  10
   6 -11   2 4835.48 289.297   8
  -6  11   2 4928.54 246.953  20
  -6 -11   2 5145.77 236.893   8
   6 -11   2 4824.14 283.372  10
   6 -11   2 5370.35 329.569   4
  -6 -11   3 2159.52 156.484  10
   6  11   3 2242.93 148.631  26
   6 -11   3 2129.21 184.393   8
  -6 -11   3 2188.18 148.136   8
   6  12  -3 25582.8 678.458  42
   6  12  -3 24189.9 644.964  25
   6  12  -3 25572.4 657.201  38
  -6  12  -3 25477.6 638.294  19
   6  12  -3 25025.7 632.993  39
  -6  12  -3 25228.9 649.511  36
   6  12  -2 36832.8 961.367  30
   6  12  -2 37320.5 990.102  39
  -6  12  -2 38948.7 984.423  36
   6  12  -2 36101.0 1013.19  42
   6  12  -2 37389.0 976.453  27
   6  12  -2 38323.9 1000.61  25
  -6  12  -2 38173.2 952.730  21
  -6  12  -2 38818.5 981.549  19
  -6  12  -2 36326.5 938.123  11
   6  12  -1 18310.9 594.006   4
   6  12  -1 17802.6 565.000  30
   6  12  -1 18536.6 573.991  27
   6  12  -1 18367.0 579.896  25
  -6  12  -1 18526.5 558.088  36
  -6  12  -1 18008.3 554.220  24
  -6  12  -1 17923.3 555.609  22
  -6  12  -1 18335.9 550.077  21
  -6  12  -1 18527.8 563.436  19
   6  12  -1 18414.4 589.478  42
   6  12  -1 18690.6 632.215  15
   6  12  -1 17765.3 571.961  39
  -6  12  -1 18575.4 551.492  11
   6  12   0 12460.9 470.214   4
   6 -12   0 12765.8 571.541  13
   6  12   0 12108.5 420.320  27
   6 -12   0 12623.8 447.936   9
   6  12   0 13034.7 432.860  25
  -6  12   0 12405.0 406.443  24
  -6  12   0 12314.0 406.659  22
  -6  12   0 12147.6 412.091  19
  -6  12   0 12885.7 416.170  18
   6  12   0 13026.6 475.691  15
   6 -12   0 12869.0 523.659   2
   6  12   0 12865.8 431.397  42
   6  12   0 12739.2 427.884  39
   6  12   0 12420.2 411.798  38
  -6 -12   0 11880.3 524.934   1
  -6  12   0 12554.4 420.219  11
   6  12   1 18106.2 563.319  32
   6  12   1 18235.7 599.602   4
  -6  12   1 18902.5 562.949  29
   6 -12   1 18651.4 582.420   9
  -6  12   1 18021.4 557.595  20
   6 -12   1 18360.0 626.489   8
   6 -12   1 18149.5 657.489   2
  -6 -12   1 17133.3 677.562   1
  -6  12   2 39145.4 1040.03   3
   6  12   2 37787.7 995.295  32
  -6 -12   2 39030.4 990.702  10
   6 -12   2 38934.2 1051.01   8
  -6  12   2 36595.1 982.871  20
  -6 -12   2 36786.7 954.480   8
   6 -12   2 36456.4 1101.02   4
   6  12   3 25208.2 663.994  26
   6 -12   3 24839.9 706.546   8
  -6 -12   3 25020.1 653.980   8
  -6 -12   3 26283.6 678.641  10
   6 -12   3 25551.7 653.939   5
   6  13  -3 1745.32 120.281  34
   6  13  -3 1675.19 102.495  25
  -6  13  -3 1885.12 113.796  22
  -6  13  -3 1833.80 101.991  19
  -6  13  -3 1879.50 114.217  18
  -6  13  -3 1835.03 116.204  24
   6  13  -3 1883.60 125.037  42
   6  13  -3 1736.38 109.601  38
  -6  13  -3 1902.43 110.739  36
   6  13  -2 7798.94 321.430  38
  -6  13  -2 7670.26 306.436  36
   6  13  -2 7835.06 319.900  25
  -6  13  -2 7823.65 309.053  24
  -6  13  -2 7709.92 281.449  11
  -6  13  -2 7514.89 287.605  21
  -6  13  -2 8155.18 310.445  19
   6  13  -2 8011.68 306.224  27
   6  13  -2 7847.26 333.780  42
   6  13  -2 8090.58 319.054  39
   6  13  -1 14390.3 469.148  34
   6  13  -1 14854.8 494.125  30
   6  13  -1 15759.2 517.328  42
   6  13  -1 15013.2 496.993  27
   6  13  -1 15481.6 510.367  25
  -6  13  -1 15222.3 479.208  24
  -6  13  -1 14794.3 478.581  22
  -6  13  -1 14921.1 490.452  19
  -6  13  -1 14977.1 487.644  18
   6  13  -1 15409.0 526.235   4
   6  13  -1 15850.1 565.373  15
   6  13  -1 15036.4 504.236  39
   6  13  -1 15590.4 504.906  38
  -6  13  -1 15735.0 487.323  11
  -6  13   0 958.500 121.877  11
   6  13   0 579.499 98.4159  32
  -6 -13   0 665.106 154.931   1
   6  13   0 767.252 106.876  38
  -6  13   0 825.909 94.2252  24
   6 -13   0 936.484 137.990   9
  -6  13   0 800.394 101.186  22
   6  13   0 820.427 119.204  39
  -6  13   0 730.473 98.6679  18
   6  13   0 844.100 129.599  15
   6  13   0 1006.01 146.433   4
   6 -13   0 759.521 188.851  13
   6  13   1 15458.1 502.627  32
   6  13   1 15391.8 535.278   4
  -6  13   1 16014.3 504.360  29
   6 -13   1 15692.6 522.097   9
  -6  13   1 15525.1 502.690  20
   6 -13   1 15501.6 598.492   2
   6  13   2 8484.08 322.750  32
   6 -13   2 7592.05 348.274   8
  -6 -13   2 7432.30 303.412  10
  -6  13   2 7709.92 309.996  20
   6 -13   2 7995.17 390.625   4
  -6  13   2 8051.14 340.066   3
   6  13   3 1634.92 107.384  26
   6 -13   3 1631.66 131.900   8
  -6 -13   3 1543.69 99.3326   8
  -6 -13   3 1846.41 120.467  10
   6 -13   3 1749.30 100.094   5
   6  14  -3 2954.67 132.338  34
   6  14  -3 2861.82 133.509  42
  -6  14  -3 3425.40 134.113  24
   6  14  -3 2916.02 125.574  21
  -6  14  -3 3513.61 139.057  18
   6  14  -3 3097.24 125.585  38
   6  14  -3 3165.71 137.172  37
  -6  14  -3 3221.78 128.761  36
   6  14  -2 1300.36 124.580  34
  -6  14  -2 1396.92 128.357  36
   6  14  -2 1376.50 132.279  25
  -6  14  -2 1492.98 127.127  22
  -6  14  -2 1262.94 122.459  19
   6  14  -2 1453.79 146.442  42
   6  14  -2 1382.90 129.772  39
   6  14  -2 1342.20 131.697  38
  -6  14  -2 1233.27 105.233  11
  -6  14  -2 1395.77 121.892  24
   6  14  -1 1442.05 125.658  34
  -6  14  -1 1455.94 132.151  11
   6  14  -1 1347.07 151.236  25
  -6  14  -1 1287.83 121.514  24
  -6  14  -1 1470.95 130.138  22
  -6  14  -1 1490.86 134.226  18
   6  14  -1 1220.50 149.910   4
   6  14  -1 1567.93 159.694  42
   6  14  -1 1332.27 143.010  38
   6  14  -1 1369.97 148.165  39
   6  14   0 10156.3 416.061   4
   6 -14   0 9893.73 391.707   9
  -6  14   0 9711.43 346.109  18
   6  14   0 10507.2 357.727  38
  -6  14   0 10073.9 372.295  11
   6  14   1 1425.86 157.786   4
   6  14   1 1368.32 136.892  32
  -6  14   1 1441.65 137.213  29
  -6  14   1 1522.04 140.868  20
   6 -14   1 1535.03 154.585   9
  -6 -14   2 1403.18 118.722  10
   6 -14   2 1276.50 141.989   8
  -6  14   2 1342.73 124.817  20
   6 -14   2 1341.72 165.083   4
  -6  14   2 1330.13 136.341   3
  -6 -14   3 3176.47 136.744  10
   6  14   3 2962.97 126.231  26
   6  15  -2 3204.40 163.748  34
   6  15  -2 3331.11 176.272  25
  -6  15  -2 3389.94 161.677  24
  -6  15  -2 3391.76 167.000  22
   6  15  -2 3270.74 154.047  21
  -6  15  -2 3391.04 172.115  19
  -6  15  -2 3532.97 175.473  18
   6  15  -2 3178.36 182.642  42
   6  15  -2 3209.98 170.386  39
   6  15  -2 3325.70 177.126  38
  -6  15  -2 3325.53 169.902  36
  -6  15  -2 3404.51 154.398  11
   6  15  -1 1152.52 106.154  34
   6  15  -1 1186.84 111.285  11
   6  15  -1 1301.81 137.266  39
  -6  15  -1 1114.35 120.366  36
   6 -15  -1 1239.96 110.500   9
  -6  15  -1 1203.04 106.921  24
  -6  15  -1 1246.28 113.124  22
  -6  15  -1 1201.28 115.604  18
  -6  15  -1 1126.73 121.356  11
   6  15  -1 1137.44 117.352  37
   6  15  -1 1248.31 140.629  42
   6  15  -1 1187.47 127.128  38
   6  15  -1 1225.66 139.923   4
   6  15   0 6896.32 326.630   4
   6 -15   0 6935.46 302.765   9
  -6  15   0 6437.58 280.684  11
  -6  15   0 6383.64 252.938  18
   6  15   1 1364.94 145.260   4
   6  15   1 1267.79 127.014  32
  -6  15   1 1149.81 119.181  29
  -6  15   1 1139.34 122.983  20
   6 -15   1 1074.16 136.391   9
   6  15   2 3364.93 177.273  26
  -6  15   2 3511.94 175.605  20
   6 -15   2 3380.60 211.536   4
  -6 -15   2 3149.57 157.882  10
  -6  15   2 3120.27 181.346   3
   6  16  -2 3317.63 146.195  11
  -6  16  -2 3034.49 134.058  24
  -6  16  -2 3199.83 142.819  22
   6  16  -2 2786.89 121.999  21
  -6  16  -2 3415.98 154.579  19
  -6  16  -2 3367.56 152.544  18
   6  16  -2 3293.37 154.050  37
   6  16  -2 3414.46 156.659  38
  -6  16  -2 3164.57 134.895  11
   6  16  -2 3273.58 139.928  34
  -6  16  -1 8105.36 267.366  24
  -6  16  -1 8150.60 277.368  22
  -6  16  -1 8145.42 298.234  19
  -6  16  -1 7811.84 292.933  11
  -6  16  -1 8363.01 287.023  18
   6  16  -1 8340.09 301.439  38
   6  16  -1 8436.67 285.856  37
   6  16  -1 8378.19 326.572   4
   6  16  -1 7506.59 259.758  34
   6  16  -1 7351.31 262.839  11
   6  16   0 12448.3 448.130   4
  -6  16   0 12154.1 405.021  11
   6 -16   0 12339.8 420.300   9
  -6 -16   0 11177.5 442.680   9
  -6  16   1 8074.67 298.296  29
  -6  16   1 8210.27 306.994  20
   6  16   1 8614.92 333.453   4
   6  16   2 3437.24 160.710  26
  -6  16   2 3065.06 156.480   3
  -6 -17  -2 1832.76 161.303   9
  -6  17  -2 1508.43 83.8041  18
   6  17  -2 1709.88 89.9736  37
  -6  17  -1 2023.32 127.905  11
  -6  17  -1 1924.96 113.924  18
   6  17  -1 2040.85 114.129  37
   6  17  -1 2233.40 147.513   4
   6 -17   0 925.547 109.227   9
  -6 -17   0 840.178 128.980   9
  -6  17   0 963.528 100.116  20
   6  17   0 1064.86 129.500   4
  -6  17   0 918.588 105.663  11
  -6  17   1 1804.33 138.851   3
   6  17   1 1912.99 121.796  26
  -6  17   1 2071.99 135.150  20
   6  17   1 2001.09 142.658   4
   6  17   2 1407.33 89.1417  26
   6  18  -1 2456.67 104.242  37
  -6  18  -1 2651.96 128.643  11
   6 -18   0 639.686 82.9660   9
  -6 -18   0 699.830 100.017   9
  -6  18   0 772.809 81.3570  20
   6  18   0 773.228 102.579   4
  -6  18   1 2335.39 135.033   3
   6  18   1 2363.80 111.965  26
   6  18   1 2439.03 120.466  29
  -6  18   1 2665.64 134.632  20
  -6 -19  -1 6902.97 237.722   9
  -6 -19   0 922.034 83.1185   9
  -6  19   0 1077.47 74.8382  20
  -6  19   1 7786.01 223.539  20
  -6  19   1 6799.96 217.787   3
   7   0  -3 63.6586 105.915  14
   7   0  -2 39.3871 69.8278  13
   7   0  -2 263.212 144.068  14
   7   0  -2 127.791 145.602  12
   7   0  -1 8.37510 99.7332  13
   7   0  -1 43.3696 128.684  12
   7   0   0 36.2440 66.8399   2
   7   0   0 12.5890 85.8707  14
   7   0   0 67.0688 76.7288  12
   7   0   1 37.3150 74.6657   2
  -7   0   1 120.686 110.457   1
   7   0   2 151.759 85.8523   2
   7   0   2 172.147 78.1573   5
  -7   0   3 184.887 103.464   8
   7   0   3 59.8835 87.8813   5
  -7   0   4 3.52370 79.4845  23
  -7   0   4 54.4357 52.8423   8
   7   0   4-2.66029 60.8919   5
   7   1  -3 985.268 162.654  14
   7  -1  -3 1068.60 173.482  14
   7  -1  -2 21237.2 663.446  13
   7   1  -2 22539.3 743.997  14
   7   1  -2 23088.7 809.152  12
   7  -1  -2 22828.1 817.312  12
   7  -1  -1 144043. 3263.96  13
   7   1  -1 143803. 3231.67  13
   7   1  -1 141602. 3298.51  12
   7   1   0 1432.37 114.841  12
   7   1   0 1307.15 104.024   2
   7  -1   0 1159.20 109.653   2
   7   1   0 1275.28 126.347  14
   7  -1   0 1246.65 106.744  12
   7   1   1 142285. 3210.09   2
   7  -1   1 143788. 3215.95   2
  -7   1   1 143216. 3314.08   1
  -7  -1   1 144421. 3316.75   1
   7   1   2 23063.7 652.732   2
   7  -1   2 22540.0 625.295   5
   7  -1   2 21982.5 650.091   2
  -7  -1   2 21312.8 682.986   1
   7  -1   2 20649.0 642.157   8
   7   1   3 1262.67 141.263   5
   7  -1   3 1135.24 142.632   8
  -7  -1   3 1064.82 150.829   8
  -7   1   3 1072.52 144.377   7
   7  -1   3 1223.77 138.832   5
  -7  -1   4 519.862 99.2691  23
  -7   1   4 470.770 94.6026  23
   7  -1   4 401.462 77.4105   5
   7   2  -2 558.696 146.576  14
   7  -2  -2 811.938 130.653  13
   7   2  -2 725.199 189.009  12
   7  -2  -1 34818.3 963.291  13
   7   2  -1 35668.7 982.668  12
   7   2   0 794.788 88.3178   2
   7  -2   0 722.617 97.2617   2
   7   2   0 495.560 99.6661  14
   7   2   1 34172.3 876.971   2
   7  -2   1 34959.0 893.230   2
  -7  -2   1 33963.2 972.018   1
  -7  -2   2 666.951 127.994   1
   7  -2   2 458.258 92.4484   5
   7   2   2 716.412 106.035   2
   7  -2   2 526.967 103.314   2
   7  -2   2 452.263 107.470   8
   7   2   2 577.794 97.9354   5
   7  -2   3 1065.15 141.564   8
  -7  -2   3 1229.70 154.781   8
  -7   2   3 1167.46 142.107   8
  -7   2   3 1180.25 149.020   7
   7   2   3 1027.94 132.463   5
  -7  -2   4 334.572 90.7861  23
   7  -3  -2 9824.78 420.750  13
   7   3  -2 9421.30 420.743  14
   7   3  -2 9669.47 486.220  12
   7  -3  -1 25432.4 770.229  13
   7   3  -1 25122.6 767.158  12
   7   3   0 81329.6 1861.11   2
  -7  -3   0 84574.1 2014.12   1
   7  -3   0 81851.9 1879.07   2
   7   3   0 80773.3 1885.00  14
   7  -3   0 82765.2 1951.88  13
  -7  -3   1 25096.2 779.696   1
   7   3   1 25288.6 688.211   2
   7  -3   1 26091.7 710.255   2
   7  -3   1 25491.4 687.353  13
   7   3   2 10548.9 379.767   2
  -7  -3   2 9627.24 425.148   1
   7  -3   2 9600.71 382.513   2
   7  -3   2 9395.75 380.818   8
  -7  -3   2 11038.8 384.705   7
   7   3   2 9521.12 354.840   5
   7   3   3 3121.09 202.341   5
   7  -3   3 3085.99 221.602   8
  -7  -3   3 3491.79 231.127   8
  -7   3   3 3132.52 199.953   8
   7  -3   3 3485.74 212.836   5
   7  -3   4 12125.7 354.796   5
  -7   3   4 11088.4 349.381  23
  -7  -3   4 11247.5 355.854   8
   7   4  -2 60828.2 1706.44  12
   7   4  -2 64438.4 1628.22  14
   7  -4  -2 62998.7 1646.70  13
   7  -4  -1 39902.7 1110.23  13
  -7  -4  -1 40222.1 1116.11   1
   7   4  -1 39511.1 1093.07  12
  -7  -4   0 1232.19 167.100   1
   7  -4   0 1510.19 175.139  13
   7  -4   0 1442.48 125.487   2
   7   4   0 1420.78 125.083  14
   7   4   1 38722.8 984.726   2
   7  -4   1 39431.4 1013.16   2
   7  -4   1 39252.5 988.922  13
  -7  -4   1 38256.6 1088.58   1
   7   4   2 63081.0 1553.32   5
  -7  -4   2 63322.7 1669.41   1
   7  -4   2 61930.6 1592.30   8
   7  -4   2 63504.5 1601.90   2
  -7   4   2 66204.2 1599.91   3
  -7  -4   3 6730.69 313.208  10
   7  -4   3 5969.38 314.169   8
   7   4   3 6208.82 283.091   5
   7  -4   3 6232.36 292.831   5
  -7  -4   4 2044.40 118.493  10
  -7  -4   4 2797.23 151.903   8
  -7  -4   4 2741.04 152.004  23
  -7   4   4 2271.25 128.756  23
  -7   4   4 2127.26 141.731   7
   7  -4   4 2696.28 146.070   5
   7  -5  -2 23445.7 804.534  13
   7   5  -2 24653.1 714.701  15
   7   5  -2 23728.5 764.780  14
   7  -5  -1 21088.5 703.443  13
   7   5  -1 20514.3 673.077  12
  -7  -5  -1 19138.6 663.851   1
  -7  -5   0 11232.4 451.461   1
   7  -5   0 10821.7 372.191   2
   7  -5   0 10667.4 432.728  13
   7  -5   1 19730.4 588.401  13
   7  -5   1 20975.3 616.701   2
  -7  -5   1 20074.2 677.780   1
   7  -5   2 23006.7 707.554  10
   7   5   2 23221.3 677.235   5
  -7  -5   2 24651.5 795.078   1
   7  -5   2 23790.3 722.833   8
   7  -5   2 24452.3 731.347   2
  -7  -5   2 25674.8 715.134   7
  -7   5   2 23951.3 716.037   3
  -7  -5   3 6922.70 322.552  10
   7  -5   3 7172.21 343.318   8
   7   5   3 6585.15 290.835   5
   7  -5   3 7810.27 317.388   5
  -7  -5   4 4146.36 170.253  10
   7  -5   4 4337.74 184.584   5
  -7  -5   4 4712.92 192.764  23
  -7  -5   4 4776.58 195.850   8
   7   6  -4 19141.2 499.988  25
  -7   6  -4 21349.8 502.350  24
   7  -6  -2 19795.9 741.096  13
   7   6  -2 19835.0 630.089  15
   7   6  -2 20583.8 681.351  14
   7  -6  -1 9323.59 440.595  13
  -7  -6  -1 8857.01 404.047   1
  -7  -6   0 5528.93 307.578   1
   7  -6   0 5516.21 307.386  13
   7  -6   0 5355.77 252.867   2
   7  -6   1 9754.84 381.716   2
   7   6   1 9283.49 320.846  15
   7  -6   1 9541.55 356.672  13
   7  -6   2 18400.6 621.013  10
  -7  -6   2 19921.6 707.433   1
   7   6   2 19109.3 589.510   5
   7  -6   2 21308.0 660.327   2
  -7  -6   2 22047.7 640.749   7
  -7  -6   3 6093.98 298.470  10
   7  -6   3 6035.80 320.770   8
  -7  -6   3 6011.06 299.215   8
   7   6   3 5739.53 261.869   5
   7  -6   3 6560.43 289.235   5
  -7  -6   4 24988.0 547.772  23
  -7  -6   4 23131.3 547.836   8
  -7   7  -3 61471.5 1456.43  36
   7  -7  -2 97002.5 2453.70  13
  -7   7  -2 92799.4 2185.86  19
   7   7  -2 100099. 2290.39  15
   7   7  -2 94502.9 2213.32  35
  -7  -7  -1 10250.0 444.725   1
   7  -7  -1 10320.5 491.214  13
   7   7  -1 10605.6 399.313  15
   7   7  -1 10670.7 368.728  35
   7  -7   0 2108.45 212.790  13
   7  -7   0 1766.06 162.098   2
   7  -7   1 10087.1 422.092   8
  -7   7   1 10669.3 351.808  20
   7  -7   1 10360.3 414.670   2
   7  -7   1 10459.6 474.650   4
   7   7   1 10869.9 357.765  15
   7  -7   1 10271.3 390.409  13
   7  -7   2 96417.3 2271.12   8
   7  -7   2 97952.2 2284.45   2
   7  -7   2 94546.7 2315.91   4
   7  -7   2 92087.0 2248.63  10
   7   7   2 91305.1 2192.65   5
  -7  -7   2 93605.1 2352.14   1
  -7  -7   3 61225.7 1550.86  10
   7   7   3 59216.3 1500.84  26
   7  -7   3 62321.6 1589.37   8
  -7  -7   3 64881.1 1560.10   8
   7  -7   3 63787.2 1535.45   5
   7  -7   4 3429.08 144.381   5
  -7  -7   4 3116.66 135.184  10
   7   8  -4 3662.07 143.463  42
   7   8  -3 12506.3 411.369  27
  -7   8  -3 12976.3 400.672  36
  -7   8  -2 31115.5 810.427  19
   7   8  -2 29097.0 854.459  17
   7   8  -2 31045.0 888.460  15
   7   8  -2 30571.0 830.478  40
   7  -8  -2 31819.9 1048.91  13
  -7   8  -2 31440.6 827.020  36
   7   8  -2 29854.5 818.060  35
   7  -8  -1 40789.8 1214.14  13
   7   8  -1 38709.9 1013.19  40
   7   8  -1 39961.8 1040.95   4
  -7   8  -1 39864.8 974.772  21
  -7   8  -1 40692.9 1001.39  19
  -7  -8  -1 40197.7 1131.51   1
   7  -8  -1 38333.5 1147.29   4
   7   8  -1 41517.1 1076.43  15
   7   8  -1 38841.9 987.145  41
  -7   8  -1 40210.9 998.565  36
   7   8  -1 39166.9 1014.13  35
   7   8  -1 38831.0 989.282  28
   7  -8   0 392.434 107.849   2
  -7   8   0 403.199 70.8520  19
   7  -8   0 342.211 143.600  13
  -7   8   0 434.052 77.2734  36
   7   8   1 38978.8 966.200  30
  -7   8   1 42221.4 987.226  29
   7  -8   1 38039.2 1080.50   8
  -7  -8   1 40533.0 1142.93   1
   7  -8   1 38401.4 1036.98  13
  -7   8   1 40305.6 986.437  20
   7  -8   1 41920.5 1083.95   2
   7   8   1 39733.4 1034.27   4
   7   8   1 40402.8 993.375  15
   7   8   2 31202.9 857.207  32
   7  -8   2 30711.3 912.055   8
   7  -8   2 31496.2 918.030   2
  -7  -8   2 31522.9 855.840   8
   7  -8   2 30791.3 951.438   4
  -7  -8   2 30253.1 978.799   1
   7   8   3 12793.4 424.572  26
  -7  -8   3 14005.3 443.837  23
  -7  -8   3 13372.5 449.694   8
   7  -8   3 12925.4 435.243   5
  -7  -8   4 4066.48 150.404   8
   7  -8   4 3698.60 141.330   5
   7   9  -3 11106.6 366.342  27
  -7   9  -3 11595.3 363.905  36
   7   9  -2 28157.7 782.160  30
   7   9  -2 28030.6 767.921  40
  -7   9  -2 27449.3 756.285  19
   7   9  -2 28374.0 837.377  15
   7  -9  -2 28620.2 1004.46  13
  -7   9  -2 28252.4 773.642  36
   7   9  -2 27676.1 758.325  35
   7   9  -1 25976.9 749.085   4
   7   9  -1 26085.6 721.208  40
  -7   9  -1 25661.1 689.009  21
  -7   9  -1 26269.9 713.253  19
   7   9  -1 26815.6 785.741  15
   7  -9  -1 26538.3 919.792  13
  -7   9  -1 25872.2 707.396  36
  -7   9  -1 25162.6 684.221  11
   7   9  -1 25539.3 718.514  35
   7   9   0 17704.8 532.340  39
  -7   9   0 18337.7 525.012  33
   7   9   0 19393.2 541.137  42
   7   9   0 18474.5 539.234  27
   7   9   0 18990.3 540.519  25
   7   9   0 18053.8 543.381  30
  -7   9   0 18578.9 533.747  24
   7   9   0 18210.3 586.760   4
  -7   9   0 17486.3 523.576  22
  -7  -9   0 17001.0 637.265   1
  -7   9   0 18206.1 524.943  19
  -7   9   0 17456.6 521.951  18
   7   9   0 19161.5 589.271  15
   7  -9   0 18234.8 611.250   2
   7  -9   0 18025.6 674.049  13
   7  -9   0 19113.6 544.069   9
  -7   9   0 17499.1 517.918  36
  -7   9   0 18511.0 526.093  11
   7   9   1 25476.3 760.352   4
   7  -9   1 27310.0 733.748   9
  -7  -9   1 24702.8 854.442   1
   7  -9   1 23832.4 797.126   8
  -7   9   1 26107.8 714.320  20
   7  -9   1 25810.6 803.547   2
   7   9   1 25856.8 719.045  15
  -7   9   1 27475.5 716.989  29
   7   9   2 28560.0 784.404  32
  -7  -9   2 26560.9 900.168   1
   7  -9   2 26769.8 836.272   8
   7  -9   2 27162.0 837.440   2
  -7  -9   2 27619.3 767.004   8
   7  -9   2 27025.3 875.296   4
  -7   9   2 27092.6 806.409   3
  -7  -9   3 12450.5 427.639  10
   7   9   3 11971.1 398.631  26
  -7  -9   3 12469.7 400.028  23
  -7  -9   3 12306.1 414.851   8
   7  -9   3 12449.3 406.792   5
   7  10  -3 2509.94 154.106  39
   7  10  -3 2459.67 139.862  27
   7  10  -3 2358.32 161.277  25
  -7  10  -3 2202.46 137.192  36
   7  10  -2 3092.67 197.511  30
   7  10  -2 3333.57 183.254  35
   7  10  -2 3277.19 214.424  27
  -7  10  -2 2981.11 184.239  19
  -7  10  -2 3147.46 196.366  36
   7  10  -2 3161.07 190.268  40
   7  10  -1 453.188 109.169  30
  -7  10  -1 532.806 90.0511  11
   7  10  -1 558.808 116.409  27
  -7  10  -1 615.376 105.604  19
  -7 -10  -1 543.157 178.983  16
   7  10  -1 553.250 121.874  15
   7  10  -1 654.070 114.206   4
   7  10  -1 737.848 122.947  40
   7 -10  -1 597.504 195.265  13
  -7  10  -1 590.137 105.328  36
   7  10  -1 648.718 113.282  35
  -7  10   0 11920.6 387.634  33
   7  10   0 11839.2 403.064  39
   7  10   0 11601.7 407.762  30
   7  10   0 12056.0 454.714   4
   7  10   0 12244.2 410.117  27
   7 -10   0 11939.1 409.332   9
   7  10   0 12458.0 408.922  25
  -7 -10   0 11626.5 507.620   1
  -7  10   0 11777.2 396.278  24
  -7  10   0 12071.1 395.901  22
  -7  10   0 12174.5 396.458  18
  -7  10   0 11883.5 393.601  11
   7  10   0 12067.8 447.584  15
   7 -10   0 12578.5 482.530   2
   7 -10   0 11910.4 540.999  13
   7  10   0 12016.9 389.836  38
   7  10   0 12491.2 405.890  42
  -7  10   1 587.891 92.2842  11
  -7  10   1 931.125 107.956  29
   7 -10   1 773.625 122.882   9
   7 -10   1 525.773 136.834   2
  -7 -10   1 537.847 152.959   1
  -7  10   1 558.858 99.5988  20
   7  10   1 504.921 111.438   4
   7  10   2 3375.22 210.724  32
   7  10   2 3171.30 189.484   4
  -7 -10   2 3108.96 208.936  10
   7 -10   2 3357.89 253.541   8
  -7 -10   2 3481.37 200.506   8
   7 -10   2 3119.73 257.797   4
  -7  10   2 3330.97 225.857   3
  -7 -10   3 2536.26 174.131  10
   7  10   3 2761.23 160.006  26
  -7 -10   3 2621.93 150.666  23
   7 -10   3 2614.35 205.775   8
  -7 -10   3 2623.59 166.460   8
   7 -10   3 2677.47 160.262   5
   7  11  -3 64062.1 1476.79  39
   7  11  -3 63139.6 1491.56  25
  -7  11  -3 65064.7 1492.80  22
  -7  11  -3 64988.4 1455.52  19
  -7  11  -3 65476.6 1492.35  18
   7  11  -3 62384.8 1516.83  42
   7  11  -3 61505.7 1451.92  27
  -7  11  -3 63178.7 1469.83  36
   7  11  -2 17624.9 542.967  30
   7  11  -2 18003.6 554.574  27
   7  11  -2 17861.7 570.340  25
   7  11  -2 17060.7 516.796  40
  -7  11  -2 17539.3 503.424  21
  -7  11  -2 17716.5 535.721  19
   7  11  -2 17292.6 557.756  39
  -7  11  -2 18263.0 541.600  36
   7  11  -1 4841.26 244.145  40
   7  11  -1 5004.05 265.847   4
   7  11  -1 4940.63 255.990  30
   7  11  -1 4856.70 254.352  27
  -7  11  -1 4739.80 227.093  11
  -7  11  -1 4706.74 237.497  24
  -7  11  -1 4540.30 238.761  22
  -7  11  -1 5126.36 247.827  19
   7  11  -1 5233.77 293.343  15
   7  11  -1 4978.95 265.217  42
  -7  11  -1 5366.04 247.005  36
   7  11   0 45164.6 1139.76  30
  -7 -11   0 44798.7 1281.89   1
   7  11   0 44966.4 1196.18   4
   7  11   0 44893.4 1133.15  27
   7 -11   0 44822.9 1140.17   9
   7  11   0 44407.4 1127.02  25
  -7  11   0 44171.8 1116.85  24
  -7  11   0 43645.3 1114.30  22
  -7  11   0 42761.5 1114.03  18
   7  11   0 46930.3 1203.57  15
   7 -11   0 46352.9 1239.24   2
   7  11   0 44552.4 1125.30  42
   7  11   0 44172.7 1107.01  38
   7 -11   0 46018.7 1327.84  13
   7  11   0 44398.0 1127.41  39
  -7  11   0 45786.9 1124.71  11
   7  11   1 4673.01 265.480   4
  -7  11   1 5097.71 238.018  29
  -7 -11   1 4408.73 225.836  10
   7 -11   1 4910.16 252.698   9
   7 -11   1 4453.28 294.260   8
  -7  11   1 4935.27 238.834  20
   7 -11   1 4694.14 298.509   2
  -7 -11   1 4201.30 313.971   1
   7  11   2 17465.7 536.927   4
  -7 -11   2 18517.8 567.245  10
   7 -11   2 17745.5 615.630   8
  -7 -11   2 17450.6 530.448   8
   7 -11   2 18092.8 656.178   4
  -7  11   2 18799.3 600.031   3
  -7 -11   3 66980.4 1537.37  10
   7  11   3 63359.3 1506.78  26
   7 -11   3 63461.7 1569.06   8
  -7 -11   3 66000.0 1513.62   8
   7 -11   3 64311.7 1502.86   5
   7  12  -3 8802.04 283.561  25
  -7  12  -3 8943.29 288.502  24
  -7  12  -3 9155.72 288.129  22
  -7  12  -3 8442.80 256.145  19
   7  12  -3 8817.89 287.618  38
  -7  12  -3 8936.87 286.965  18
   7  12  -3 8562.89 300.056  42
   7  12  -3 8632.94 269.286  39
  -7  12  -3 8687.10 271.397  36
   7  12  -2 3707.97 201.174  30
   7  12  -2 3630.70 207.430  27
   7  12  -2 3550.88 219.966  25
  -7  12  -2 3647.82 199.236  19
   7  12  -2 3920.17 219.622  39
  -7  12  -2 3727.51 201.749  36
   7  12  -1 3978.89 239.931   4
   7  12  -1 3929.96 225.459  30
   7  12  -1 3698.94 222.828  27
  -7  12  -1 3873.12 211.128  24
  -7  12  -1 3583.37 210.279  22
  -7  12  -1 3829.98 214.710  19
  -7  12  -1 3767.50 214.749  18
   7  12  -1 3746.16 245.965  15
   7  12  -1 3933.98 234.923  42
  -7  12  -1 3882.85 203.818  11
  -7  12  -1 3749.69 210.266  36
   7  12   0 1585.65 152.604  30
   7  12   0 1527.31 172.149   4
   7  12   0 1654.31 149.610  27
   7 -12   0 1796.48 158.418   9
   7  12   0 1475.09 143.283  25
  -7  12   0 1684.46 136.852  24
   7 -12   0 1509.60 190.278   2
   7  12   0 1711.46 148.798  42
  -7  12   0 1564.35 133.036  22
  -7  12   0 1613.94 136.169  18
   7  12   0 1542.56 162.910  15
   7  12   0 1583.15 142.505  39
   7 -12   0 1324.98 219.994  13
   7  12   0 1539.00 131.015  38
  -7  12   0 1468.99 135.159  11
   7  12   1 3696.37 221.373  32
   7  12   1 4200.60 249.644   4
  -7  12   1 3862.03 211.371  29
   7 -12   1 4246.42 234.798   9
  -7  12   1 4053.33 220.741  20
   7  12   2 3520.20 188.495   4
   7  12   2 3682.32 212.089  32
  -7 -12   2 3682.51 207.541  10
   7 -12   2 3231.36 238.214   8
   7 -12   2 4003.71 273.268   4
  -7  12   2 3520.48 226.009   3
  -7 -12   3 8728.39 292.173  10
   7  12   3 8338.40 271.709  26
  -7 -12   3 8192.92 268.207   8
   7 -12   3 8162.16 311.308   8
   7 -12   3 8413.05 263.482   5
   7  13  -3 2202.31 116.106  34
   7  13  -3 1981.99 118.704  42
   7  13  -3 2064.81 106.989  25
  -7  13  -3 2261.94 115.110  22
  -7  13  -3 2422.98 118.174  18
  -7  13  -3 2139.68 105.418  36
   7  13  -3 2149.86 112.165  38
   7  13  -2 3648.30 188.484  30
   7  13  -2 3860.23 201.673  27
   7  13  -2 3506.58 206.008  25
  -7  13  -2 3876.37 197.446  24
  -7  13  -2 3612.15 192.177  19
  -7  13  -2 3710.03 200.120  18
   7  13  -2 3644.56 206.659  39
   7  13  -2 3571.45 206.439  38
  -7  13  -2 3642.63 195.005  36
   7  13  -1 3305.45 180.685  34
   7  13  -1 3995.53 239.617   4
   7  13  -1 3730.11 219.941  30
   7  13  -1 3759.95 223.567  27
  -7  13  -1 3726.50 204.544  24
   7  13  -1 4008.74 232.192  42
  -7  13  -1 3628.68 205.009  22
  -7  13  -1 3577.60 210.632  19
  -7  13  -1 4024.58 216.652  18
   7  13  -1 3682.64 216.791  38
  -7  13  -1 3866.46 208.637  36
  -7  13  -1 3785.89 202.036  11
   7  13   0 5806.73 304.191   4
   7 -13   0 5862.10 272.257   9
   7  13   0 5402.34 245.602  32
  -7  13   0 5366.64 244.836  22
   7  13   0 5590.89 240.790  38
  -7  13   0 5364.50 246.603  18
   7  13   0 6077.68 307.199  15
   7 -13   0 5501.30 326.640   2
  -7  13   0 5356.19 258.362  11
   7  13   0 5985.88 264.464  39
   7  13   1 3538.80 212.869  32
   7  13   1 3903.22 238.158   4
  -7  13   1 4063.00 213.502  29
   7 -13   1 3932.76 222.858   9
  -7  13   1 3560.73 209.790  20
   7  13   2 3444.40 197.456  32
  -7 -13   2 3352.34 187.876  10
   7 -13   2 3249.69 225.356   8
   7 -13   2 3405.22 240.361   4
  -7  13   2 3733.75 216.266   3
  -7 -13   3 2443.63 126.416  10
   7  13   3 2340.51 109.866  26
  -7  14  -3 444.731 49.2816  22
  -7  14  -3 499.162 51.2601  18
  -7  14  -3 458.821 48.3142  24
   7  14  -3 544.684 54.1056  37
   7  14  -2 12839.1 391.422  34
   7  14  -2 12896.9 413.690  25
  -7  14  -2 13090.6 400.057  24
  -7  14  -2 13229.8 404.894  22
   7  14  -2 12288.2 372.513  21
  -7  14  -2 12557.3 398.328  19
   7  14  -2 13586.6 413.394  39
   7  14  -2 13493.0 414.577  38
  -7  14  -2 13401.5 400.326  36
  -7  14  -2 12090.6 360.050  11
   7  14  -1 34297.5 872.494  34
   7  14  -1 33417.2 885.895  11
   7  14  -1 36658.9 968.909   4
  -7  14  -1 33078.8 883.048  33
  -7  14  -1 35845.2 908.477  24
   7  14  -1 36665.7 942.137  42
  -7  14  -1 35156.2 912.114  22
  -7  14  -1 36529.8 929.393  19
  -7  14  -1 36144.1 922.584  18
   7 -14  -1 35943.0 1120.10   4
   7  14  -1 37452.5 931.680  38
  -7  14  -1 35454.3 918.251  36
  -7  14  -1 35598.9 914.239  11
   7  14   0 5745.45 294.098   4
   7  14   0 4878.46 222.943  32
   7 -14   0 5853.34 269.685   9
  -7  14   0 5250.59 246.278  20
  -7  14   0 5178.06 233.181  18
  -7  14   0 5393.24 255.696  11
   7  14   0 5322.57 228.336  38
   7  14   1 36772.0 956.039  32
  -7  14   1 36515.2 944.750  29
   7  14   1 37628.0 1000.82   4
  -7  14   1 36052.0 957.663  20
   7  14   2 13254.3 410.759  32
  -7 -14   2 12612.1 388.113  10
   7 -14   2 12200.1 454.524   4
  -7  14   2 12227.4 422.535   3
   7  15  -2 6687.81 223.220  34
  -7  15  -2 6445.19 222.025  33
   7  15  -2 6928.38 246.890  38
  -7  15  -2 6869.15 235.554  24
  -7  15  -2 7208.73 242.015  22
   7  15  -2 5952.87 202.943  21
  -7  15  -2 6175.15 234.661  19
   7  15  -2 6397.33 251.337  42
   7  15  -2 6766.84 244.202  39
   7  15  -2 6652.19 241.825  37
  -7  15  -2 6357.09 237.745  36
  -7  15  -1 811.371 101.901  11
   7  15  -1 739.507 80.6756  11
   7  15  -1 777.982 96.5002  37
  -7  15  -1 817.646 94.5698  24
  -7  15  -1 713.486 94.5507  22
  -7  15  -1 730.250 99.3438  18
   7  15  -1 856.320 121.285   4
   7  15  -1 843.382 114.887  42
   7  15  -1 826.212 109.459  38
  -7  15   0 931.969 114.717  11
   7 -15   0 1002.70 124.883   9
   7  15   0 899.371 141.897   4
   7  15   1 879.571 106.209  32
  -7  15   1 806.864 105.573  20
   7  15   1 814.743 120.989   4
   7 -15   1 645.007 180.949   4
   7  15   2 6489.31 243.079  26
   7 -15   2 6175.84 267.152   4
  -7  15   2 6161.70 252.264   3
  -7  16  -2 520.727 56.8809  24
  -7  16  -2 594.657 63.1389  22
  -7  16  -2 552.522 67.2553  18
   7  16  -2 514.254 69.2684  38
   7  16  -2 559.434 66.9364  37
  -7  16  -1 13338.1 391.224  22
  -7  16  -1 13675.8 401.514  18
   7 -16  -1 13414.5 525.384   4
   7  16  -1 13822.1 407.507  38
   7  16  -1 12884.2 381.538  37
  -7  16  -1 13071.7 401.879  11
   7  16  -1 13711.5 438.990   4
   7  16   0 3457.33 211.879   4
   7 -16   0 3236.21 183.007   9
  -7 -16   0 3130.88 214.314   9
  -7  16   0 3255.77 173.025  20
  -7  16   0 3154.15 178.896  11
   7  16   1 12824.8 396.135  32
  -7  16   1 13482.8 417.121  20
   7 -16   1 12683.2 534.097   4
   7  16   1 14096.4 442.901   4
   7  16   2 607.713 72.2291  26
  -7  16   2 597.216 69.7848   3
  -7  17  -2 2366.68 99.6867  18
   7  17  -2 2519.92 97.4553  37
  -7  17  -1 2369.79 118.045  18
   7 -17  -1 2616.29 197.487   4
   7  17  -1 2157.72 104.894  37
   7  17  -1 2461.48 142.841   4
  -7 -17   0 7531.85 305.834   9
  -7  17   0 8290.08 275.954  20
   7 -17   0 8096.39 404.076   4
  -7  17   0 7971.53 284.460  11
   7  17   0 8233.56 316.792   4
  -7  17   1 2342.36 138.073  20
   7  17   1 2716.50 153.109   4
   7  17   2 2580.17 107.819  26
  -7 -18  -1 4913.89 213.021   9
  -7 -18   0 41214.0 1060.54   9
  -7  18   0 45432.7 1048.73  20
  -7  18   1 5603.27 194.579   3
   7  18   1 4667.22 158.816  26
  -7  18   1 5729.79 186.225  20
   8   0  -2 8844.60 476.035  12
   8   0  -2 9523.31 451.599  14
   8   0  -1 47106.1 1263.95  14
   8   0  -1 47684.7 1270.63  12
   8   0  -1 49055.2 1231.45  13
   8   0   0 5367.72 215.215   2
   8   0   0 5531.54 241.613  14
   8   0   0 4832.90 194.971  12
  -8   0   1 47996.0 1320.70   1
   8   0   1 49039.5 1210.79   2
   8   0   2 8950.76 360.673   2
   8   0   2 8074.23 346.989   8
   8   0   2 8944.15 336.763   5
   8   0   3 2743.02 190.652   5
  -8   0   4 26596.9 615.903  23
   8   0   4 26533.6 584.345   5
   8   1  -2 11134.5 492.062  14
   8  -1  -2 11162.4 509.841  14
   8  -1  -2 11212.4 429.982  13
   8   1  -2 10953.2 537.245  12
   8  -1  -2 10821.2 544.408  12
   8  -1  -1 105626. 2430.56  13
   8   1  -1 102389. 2440.26  14
   8   1  -1 102891. 2396.43  13
   8   1  -1 101082. 2448.71  12
   8  -1  -1 101821. 2454.28  12
   8   1   0 174766. 3824.36   2
   8  -1   0 173326. 3830.81   2
   8   1   0 170886. 3854.40  14
   8   1   1 105221. 2377.61   2
   8  -1   1 103756. 2382.99   2
  -8   1   1 98855.1 2492.98   1
  -8  -1   1 103666. 2508.75   1
   8   1   2 11386.4 419.020   2
   8  -1   2 11774.5 428.609   2
   8  -1   2 10454.8 419.839   8
  -8  -1   2 10751.7 458.029   1
   8  -1   2 12030.9 401.921   5
   8   1   2 11169.6 398.895   5
  -8  -1   3 3696.28 241.121   8
  -8  -1   3 3962.62 244.155   7
   8   1   3 3849.00 224.549   5
  -8  -1   4 4464.74 199.058  23
  -8   1   4 4351.19 196.075  23
   8   1   4 4565.93 173.628   5
   8  -1   4 4401.90 180.919   5
   8   2  -2 13032.0 536.280  14
   8  -2  -2 12594.2 489.501  13
   8   2  -2 13980.4 605.965  12
   8  -2  -2 13487.1 612.734  12
   8   2  -1 17763.0 584.382  14
   8  -2  -1 17052.3 586.189  13
   8   2  -1 17470.5 599.995  12
   8  -2   0 123825. 2807.34  13
   8   2   0 121837. 2723.20   2
   8  -2   0 120649. 2734.12   2
   8   2   0 120769. 2746.25  14
   8   2   1 17098.8 521.781   2
   8  -2   1 17655.3 537.884   2
  -8  -2   1 17375.4 627.755   1
   8   2   2 13352.9 465.132   2
   8  -2   2 12877.4 470.970   2
   8  -2   2 12172.0 472.079   8
  -8  -2   2 12813.4 520.151   1
   8  -2   2 13941.8 448.014   5
   8  -2   3 9019.10 378.250   8
  -8  -2   3 9705.51 404.943   8
   8   2   3 9761.16 379.349   5
   8  -2   3 9942.87 378.772   5
  -8  -2   4 191.492 60.4026   8
   8  -2   4 239.541 65.0155   5
   8  -3  -2 30957.2 929.526  13
   8   3  -2 31935.8 958.626  14
   8   3  -2 30837.3 1020.10  12
   8  -3  -1 66981.5 1684.91  13
   8   3  -1 67104.7 1650.47  14
   8   3  -1 65251.0 1677.96  12
   8   3   0 228024. 4986.53   2
   8  -3   0 227486. 5088.33  13
  -8  -3   0 229363. 5186.57   1
   8  -3   0 226412. 5006.43   2
   8   3   0 226600. 5009.03  14
  -8  -3   1 63812.3 1700.72   1
   8   3   1 65987.4 1577.56   2
   8  -3   1 67143.0 1603.71   2
   8   3   2 31705.7 886.642   2
  -8  -3   2 30239.2 963.506   1
   8  -3   2 33236.6 914.519   2
   8  -3   2 30195.4 903.242   8
   8   3   2 31585.8 868.007   5
  -8  -3   2 35003.8 896.739   7
   8  -3   2 32367.7 858.892   5
   8   3   3 6093.72 284.315   5
   8  -3   3 6001.48 304.623   8
  -8  -3   3 6240.03 310.084   8
  -8  -3   3 6802.08 322.453   7
   8  -3   3 6042.27 283.776   5
   8  -3   4 1417.93 104.501   5
  -8  -3   4 1634.93 116.226  23
  -8   3   4 1410.95 104.119  23
  -8  -3   4 1413.62 105.302   8
   8  -4  -2 16916.9 632.198  13
   8   4  -2 17853.9 634.813  14
   8   4  -2 17483.9 697.950  12
  -8  -4  -1 3152.51 257.978   1
   8   4  -1 3007.54 238.822  12
   8   4  -1 3349.96 224.917  14
   8  -4  -1 3057.00 243.490  13
   8  -4   0 18303.2 555.219   2
   8   4   0 19846.4 563.864  14
   8  -4   0 18922.6 627.907  13
   8   4   1 2977.39 184.821   2
   8  -4   1 3035.24 201.891   2
   8  -4   1 3317.50 195.830  13
  -8  -4   1 3211.63 252.214   1
  -8  -4   2 16923.6 649.202   1
   8  -4   2 16977.6 591.819   8
   8  -4   2 18244.1 597.405   2
   8  -4   2 17283.1 603.206   4
  -8  -4   2 19190.1 580.692   7
   8  -4   2 18226.3 546.531   5
   8   4   2 17548.9 552.733   5
   8   4   3 9676.57 364.925   5
   8  -4   3 9134.99 390.706   8
  -8  -4   3 10523.1 405.446   7
   8  -4   3 10037.6 371.363   5
  -8  -4   4 7242.16 242.630   8
   8  -4   4 7362.45 241.141   5
   8   5  -2 750.578 119.507  28
   8   5  -2 804.909 121.769  15
   8   5  -2 666.523 150.638  14
   8  -5  -2 731.371 168.460  13
   8   5  -1 15990.4 545.904  14
   8  -5  -1 15256.1 597.303  13
   8   5  -1 16198.5 589.505  12
   8  -5   0 5515.44 300.873  13
  -8  -5   0 4980.26 316.170   1
   8  -5   0 5072.39 239.987   2
   8  -5   1 14880.3 534.086   8
   8  -5   1 15986.7 524.057   2
  -8  -5   1 14798.2 587.382   1
   8  -5   1 16066.0 505.350  13
  -8   5   2 957.450 136.478   3
   8  -5   2 800.690 133.639   2
  -8  -5   2 602.373 151.078   1
   8  -5   2 778.941 153.145   8
  -8  -5   2 677.142 122.582   7
   8  -5   2 565.200 128.698   4
   8   5   2 697.678 115.988   5
   8  -5   2 607.746 107.973   5
  -8  -5   3 6948.29 316.032  10
   8  -5   3 6331.63 319.777   8
  -8  -5   3 6588.77 311.357   8
   8   5   3 6095.29 278.562   5
   8  -5   3 6580.12 290.319   5
  -8  -5   4 3378.73 146.875  23
  -8  -5   4 3037.48 142.994   8
  -8   6  -3 23399.9 620.833  18
   8   6  -3 20728.8 609.403  40
   8   6  -2 55468.0 1401.02  28
   8   6  -2 59635.6 1485.78  15
   8   6  -2 61150.8 1547.83  14
   8  -6  -2 56884.9 1595.94  13
   8   6  -2 59945.5 1638.62  12
  -8   6  -2 57864.8 1387.60  36
   8   6  -1 5987.66 256.414  41
   8   6  -1 6722.75 272.179  28
  -8   6  -1 6425.99 264.176  24
  -8   6  -1 6275.24 256.319  22
  -8   6  -1 6270.72 245.113  19
  -8   6  -1 6854.18 264.706  18
   8   6  -1 7282.37 333.652  14
   8  -6  -1 6767.71 381.603  13
  -8   6  -1 6363.59 245.422  36
  -8  -6   0 29925.3 941.971   1
   8  -6   0 31157.0 840.903   2
   8  -6   0 31011.4 922.532  13
  -8   6   1 6907.13 284.547   3
   8   6   1 6823.75 306.867   4
   8  -6   1 5843.62 321.905   8
  -8   6   1 7117.11 268.414  20
   8  -6   1 6788.19 316.628   2
  -8  -6   1 5872.38 354.743   1
   8  -6   1 6537.20 369.331   4
   8   6   1 6550.36 269.267  15
   8  -6   1 6618.92 298.624  13
  -8  -6   2 56035.6 1569.11   1
   8  -6   2 57953.5 1485.26   2
   8  -6   2 55795.4 1505.68   4
  -8  -6   2 59988.6 1454.39   7
   8   6   2 53674.0 1410.59   5
   8  -6   2 59200.1 1411.16   5
  -8   6   2 58801.6 1460.87   3
  -8  -6   3 21543.1 661.418  10
   8  -6   3 21204.8 690.122   8
  -8  -6   3 23816.0 670.710  23
  -8  -6   3 21709.6 662.883   8
   8  -6   3 22303.5 643.617   5
  -8  -6   4 7640.41 229.758  23
   8  -6   4 7555.00 230.641   5
   8   7  -4 1672.31 95.3650  42
   8   7  -3 28233.2 754.092  30
  -8   7  -3 29762.4 767.032  18
   8   7  -2 1061.47 143.037  15
   8  -7  -2 789.643 186.855  13
  -8   7  -2 1141.17 117.207  36
   8   7  -2 901.649 126.343  35
   8   7  -1 17240.7 535.833  40
   8   7  -1 17841.1 525.367  28
   8   7  -1 16846.7 515.038  41
   8   7  -1 17416.6 554.967   4
   8  -7  -1 16762.7 672.408  13
  -8   7  -1 17054.9 524.475  24
  -8   7  -1 17876.5 524.471  22
  -8   7  -1 17646.7 510.368  19
  -8   7  -1 18024.7 526.969  18
   8  -7  -1 16777.9 638.111   4
   8   7  -1 18021.3 582.362  15
   8   7  -1 17101.4 536.356  35
   8  -7   0 13165.4 524.292  13
   8   7   0 13241.9 417.384  40
   8   7   0 12707.6 407.777  28
   8   7   0 12533.8 407.401  41
   8   7   0 12701.0 455.706   4
  -8   7   0 12607.6 397.439  22
   8  -7   0 13160.8 455.966   2
   8  -7   0 12013.2 530.176   4
  -8  -7   0 11596.5 514.483   1
   8   7   0 13226.5 419.722  35
  -8   7   1 18516.9 563.137   3
   8   7   1 17962.0 586.336   4
   8  -7   1 17447.6 620.693   8
  -8   7   1 19086.7 543.529  20
   8  -7   1 18277.2 607.822   2
  -8   7   1 19630.6 590.870   6
   8  -7   1 16915.0 669.906   4
   8   7   1 18242.6 544.252  15
   8  -7   1 17597.1 576.398  13
   8  -7   2 863.858 142.676   2
  -8  -7   2 619.781 164.383   1
   8   7   2 882.184 116.565   4
   8  -7   2 1027.64 121.292   5
   8  -7   3 28051.9 845.585   8
  -8  -7   3 29120.4 808.849   8
   8  -7   3 28074.5 784.963   5
   8  -7   4 1575.07 82.9281   5
   8   8  -3 34802.1 908.926  27
  -8   8  -3 34468.4 902.519  22
  -8   8  -2 14229.1 441.547  19
   8   8  -2 13567.7 512.011  15
   8  -8  -2 14029.8 635.978  13
   8   8  -2 13661.7 468.520  40
  -8   8  -2 14985.3 456.265  36
   8   8  -2 13946.4 465.280  35
   8  -8  -1 46248.5 1389.39  13
   8   8  -1 47589.8 1176.76  28
   8   8  -1 46257.3 1171.35  41
   8   8  -1 47059.5 1222.10   4
  -8   8  -1 46978.2 1186.84  24
  -8   8  -1 48247.9 1188.35  22
  -8   8  -1 48770.0 1177.49  19
  -8   8  -1 48085.7 1190.16  18
   8  -8  -1 45668.3 1336.83   4
   8   8  -1 48866.2 1263.55  15
   8   8  -1 47264.5 1197.78  40
  -8   8  -1 48508.2 1172.45  36
   8   8  -1 46914.2 1197.21  35
  -8   8   0 27234.0 738.143  33
   8   8   0 27730.3 752.069  30
   8  -8   0 27836.6 734.248   9
   8   8   0 27754.6 746.464  27
   8   8   0 28014.1 806.990   4
   8   8   0 27266.6 736.605  25
  -8   8   0 27030.3 738.116  24
  -8   8   0 26764.8 734.368  18
  -8  -8   0 26297.2 876.505   1
   8  -8   0 28788.2 810.510   2
   8  -8   0 25820.9 910.182   4
   8   8   0 29265.1 803.901  15
  -8   8   0 27841.5 729.600  11
   8  -8   0 27765.7 888.372  13
   8   8   0 28110.1 753.140  40
   8   8   0 28149.8 754.937  35
   8   8   1 46009.9 1138.91  30
  -8   8   1 47720.7 1192.22   3
   8   8   1 46428.2 1215.82   4
   8  -8   1 45057.7 1258.41   8
  -8   8   1 49130.8 1170.77  20
   8  -8   1 46312.8 1247.16   2
   8  -8   1 44530.2 1337.36   4
   8   8   1 45747.3 1166.64  15
   8   8   2 14211.7 481.256  32
   8   8   2 13606.9 462.443   4
   8  -8   2 13591.0 540.014   8
   8  -8   2 13966.3 527.281   2
  -8  -8   2 14134.5 475.784   8
   8  -8   2 13672.7 551.103   4
  -8  -8   2 12935.8 578.150   1
   8  -8   2 15015.8 463.729   5
   8   8   3 33203.1 884.715  26
   8  -8   3 34632.8 979.926   8
  -8  -8   3 38533.8 925.110  23
  -8  -8   3 36626.8 940.444   8
   8  -8   3 36173.3 917.739   5
   8   9  -3 8321.13 296.641  27
  -8   9  -3 8508.94 300.080  22
  -8   9  -3 8628.80 299.032  18
  -8   9  -3 8375.28 274.163  36
   8   9  -2 58394.3 1447.89  30
  -8   9  -2 58854.6 1409.73  19
   8   9  -2 56639.6 1428.08  40
  -8   9  -2 60605.4 1422.17  36
   8   9  -2 58169.2 1423.23  35
   8  -9  -1 27865.0 987.819  13
   8   9  -1 28849.7 827.461   4
  -8   9  -1 28834.8 791.224  22
  -8   9  -1 29579.4 787.785  19
  -8   9  -1 29179.8 797.062  18
   8  -9  -1 27472.8 939.467   4
   8   9  -1 29743.6 870.149  15
   8   9  -1 29773.3 805.649  40
  -8   9  -1 29266.6 781.610  36
   8   9  -1 28799.8 800.072  35
  -8   9   0 6832.44 276.963  33
   8  -9   0 7435.98 404.350  13
   8   9   0 7086.30 295.670  30
   8   9   0 7441.94 336.580   4
   8  -9   0 7058.13 281.567   9
   8   9   0 6868.17 284.688  27
   8   9   0 6535.71 278.153  25
  -8   9   0 7296.93 279.138  11
  -8   9   0 6954.86 281.791  24
  -8   9   0 7102.85 282.482  22
  -8  -9   0 7009.76 385.249   1
  -8   9   0 6786.47 280.131  18
   8  -9   0 6928.46 336.633   2
   8   9   0 7861.80 337.610  15
   8   9   0 7173.17 279.344  42
   8   9   0 6922.74 282.453  39
   8   9   1 29059.9 828.216   4
  -8  -9   1 27012.5 927.322   1
   8  -9   1 26492.0 860.033   8
  -8   9   1 28586.0 770.690  20
   8  -9   1 28213.9 854.394   2
   8  -9   1 28692.2 955.597   4
   8   9   2 58795.5 1445.69  32
   8   9   2 56863.6 1422.77   4
   8  -9   2 54536.5 1511.14   8
  -8  -9   2 58957.1 1434.60   8
   8  -9   2 58002.3 1549.44   4
   8  -9   2 60065.0 1414.59   5
  -8  -9   3 8409.75 324.546  10
   8   9   3 8364.61 290.535  26
  -8  -9   3 9074.25 301.279  23
  -8  -9   3 8330.45 314.489   8
   8  -9   3 8022.68 298.254   5
   8  10  -3 20205.1 548.058  27
   8  10  -3 19757.9 574.743  25
  -8  10  -3 20879.5 569.818  24
  -8  10  -3 21310.1 564.595  22
  -8  10  -3 21148.2 563.023  18
   8  10  -3 20982.8 565.586  39
  -8  10  -3 21004.2 537.868  36
   8  10  -2 23004.2 663.489  40
   8  10  -2 23705.6 684.745  30
   8  10  -2 23813.0 693.205  27
  -8  10  -2 23971.4 683.602  22
  -8  10  -2 23344.0 655.715  19
  -8  10  -2 24383.8 667.988  36
   8  10  -2 23363.7 656.811  35
   8  10  -1 18350.9 583.064  30
   8  10  -1 18263.6 599.717   4
   8  10  -1 18422.0 589.240  42
   8  10  -1 18901.4 590.001  25
  -8  10  -1 18674.7 565.459  19
  -8  10  -1 18126.7 569.615  18
   8 -10  -1 18124.4 722.692   4
   8  10  -1 18569.8 635.423  15
   8  10  -1 18890.2 576.857  40
  -8  10  -1 19535.7 565.575  36
  -8  10  -1 18481.3 535.845  11
   8  10  -1 18977.6 575.711  35
   8  10   0 24777.7 700.744  30
  -8  10   0 23627.2 671.992  33
   8  10   0 25023.0 752.639   4
   8 -10   0 24246.1 847.037  13
   8 -10   0 25015.6 689.546   9
   8  10   0 24604.3 693.129  27
   8  10   0 24787.5 687.236  25
  -8  10   0 24129.6 683.685  24
  -8 -10   0 23519.3 826.529   1
  -8  10   0 25133.1 686.804  22
  -8  10   0 24832.8 674.642  20
  -8  10   0 23541.8 682.274  18
   8 -10   0 25636.2 773.660   2
   8  10   0 25703.6 754.960  15
  -8  10   0 23608.4 699.706   6
   8  10   0 24755.9 678.785  42
   8  10   0 24192.3 684.160  39
   8  10   0 23982.3 663.267  38
  -8  10   0 24936.6 682.735  11
  -8 -10   1 18977.2 722.966   1
   8  10   1 18730.4 612.982   4
  -8  10   1 18758.8 568.453  20
   8 -10   1 18414.6 645.426   2
   8 -10   1 17832.3 729.442   4
   8  10   2 24275.9 700.380  32
   8  10   2 23122.0 675.574   4
  -8 -10   2 24812.3 709.025  10
   8 -10   2 22844.3 756.202   8
  -8 -10   2 24348.8 679.971   8
   8 -10   2 23018.4 783.147   4
   8 -10   2 24620.8 664.748   5
  -8 -10   3 21458.7 588.499  10
   8  10   3 19928.6 547.365  26
   8 -10   3 20615.0 618.284   8
  -8 -10   3 20413.3 541.096  23
  -8 -10   3 21212.2 573.061   8
   8 -10   3 20492.0 556.124   5
   8  11  -3 79.9805 53.4067  27
   8  11  -3 80.7893 70.5788  25
  -8  11  -3 58.7122 58.6595  24
  -8  11  -3 26.7163 59.1024  22
  -8  11  -3 95.8152 58.6606  18
   8  11  -3 106.569 88.4844  42
   8  11  -3 103.256 61.3433  39
  -8  11  -3 75.9517 52.9413  36
   8  11  -2 2753.99 182.902  30
   8  11  -2 2854.88 190.153  27
   8  11  -2 2859.56 200.744  25
  -8  11  -2 2752.18 183.763  22
  -8  11  -2 2694.00 167.578  19
  -8  11  -2 2859.22 184.500  18
   8  11  -2 2641.91 165.859  40
   8  11  -2 2925.07 194.988  39
  -8  11  -2 2960.02 177.616  36
   8  11  -1 7233.02 333.663   4
   8  11  -1 7438.79 324.768  30
   8  11  -1 7314.87 324.057  27
   8  11  -1 7750.45 329.450  25
  -8  11  -1 7501.97 311.365  24
  -8  11  -1 7678.04 313.703  19
   8 -11  -1 7466.14 435.634   4
   8  11  -1 7840.27 333.654  42
   8  11  -1 7515.26 360.647  15
   8  11  -1 7538.69 316.054  40
   8  11  -1 7209.69 323.615  39
  -8  11  -1 7932.47 312.435  36
  -8  11  -1 7314.60 286.772  11
  -8  11   0 3044.28 175.112  33
   8  11   0 3102.96 199.806  30
   8  11   0 2830.68 218.149   4
  -8 -11   0 2300.21 250.002   1
   8  11   0 3223.60 195.616  27
   8 -11   0 3142.18 193.685   9
   8  11   0 3132.96 189.870  25
  -8  11   0 3318.97 190.603  24
   8  11   0 2877.31 184.590  39
  -8  11   0 3091.28 186.824  22
  -8  11   0 3082.35 178.613  20
  -8  11   0 2936.06 184.216  18
   8 -11   0 2932.74 229.690   2
   8  11   0 3375.96 229.564  15
  -8  11   0 2960.51 188.495   6
   8  11   0 3555.53 192.224  42
   8 -11   0 2972.95 281.174  13
   8  11   0 2923.86 171.134  38
  -8  11   0 3295.38 190.700  11
   8  11   1 7161.45 334.290   4
  -8 -11   1 6546.95 285.201  10
  -8  11   1 7400.35 304.651  20
   8 -11   1 7273.84 367.219   2
   8 -11   1 6769.12 431.341   4
  -8 -11   1 7064.73 410.822   1
   8  11   2 2850.70 172.039   4
  -8 -11   2 3013.74 191.615  10
   8 -11   2 2587.74 223.597   8
  -8 -11   2 2794.16 166.717   8
   8 -11   2 2774.60 234.774   4
  -8 -11   3 103.537 72.3031  10
   8  11   3 135.168 54.9943  26
  -8 -11   3 101.221 66.0465   8
   8 -11   3 107.867 57.4007   5
   8  12  -3 12765.2 373.881  42
   8  12  -3 12505.0 358.670  25
  -8  12  -3 12949.3 361.853  24
  -8  12  -3 13116.7 359.429  22
  -8  12  -3 13795.2 363.150  18
   8  12  -3 12206.6 345.017  39
   8  12  -3 13422.8 366.390  38
  -8  12  -3 12117.4 335.031  36
   8  12  -2 395.259 100.341  27
   8  12  -2 466.069 113.455  25
  -8  12  -2 388.159 94.6243  22
  -8  12  -2 468.304 88.1615  19
   8  12  -2 323.189 92.5565  30
  -8  12  -2 494.156 91.4596  36
   8  12  -1 5000.29 269.540   4
   8  12  -1 4960.00 258.570  30
   8  12  -1 5136.74 260.331  27
   8  12  -1 5128.39 263.473  25
  -8  12  -1 4634.74 238.064  24
  -8  12  -1 5063.44 244.937  22
  -8  12  -1 4921.90 247.129  19
   8 -12  -1 4849.09 358.650   4
  -8  12  -1 4693.01 238.898  33
   8  12  -1 5508.30 267.367  42
   8  12  -1 5193.27 263.424  39
  -8  12  -1 4999.91 240.805  36
  -8  12  -1 5028.39 229.595  11
   8  12   0 3378.45 210.358  30
   8  12   0 3750.69 247.698   4
   8  12   0 3607.84 206.370  27
   8 -12   0 3848.93 209.836   9
   8  12   0 3584.68 203.824  25
  -8  12   0 3663.31 202.134  22
  -8  12   0 3589.39 194.689  20
  -8  12   0 3407.83 198.178  18
   8 -12   0 3529.97 252.558   2
   8  12   0 3579.45 233.944  15
   8  12   0 3500.15 201.334  39
  -8  12   0 3519.14 204.260  11
   8  12   0 3328.56 182.975  38
   8  12   1 4700.49 249.191  32
   8  12   1 5410.50 279.687   4
  -8  12   1 4885.56 245.682  20
   8 -12   1 5031.61 365.294   4
   8  12   2 490.833 82.8184   4
   8 -12   2 421.167 122.146   4
  -8 -12   3 11174.6 317.910   8
   8 -12   3 10723.2 306.178   5
   8  13  -3 2069.93 96.7123  34
   8  13  -3 2343.60 114.345  42
   8  13  -3 2123.42 100.048  25
  -8  13  -3 2682.81 109.971  22
  -8  13  -3 2536.54 108.073  18
  -8  13  -3 2387.66 109.561  33
   8  13  -3 2463.19 107.870  38
   8  13  -2 14122.0 433.383  34
   8  13  -2 15448.3 448.858  30
   8  13  -2 15458.7 458.121  27
   8  13  -2 14713.4 463.398  25
  -8  13  -2 14900.5 444.710  19
  -8  13  -2 15053.0 460.328  18
   8  13  -2 14545.2 470.517  42
   8  13  -2 15507.5 466.989  39
  -8  13  -2 15261.2 448.148  36
  -8  13  -1 545.453 96.2345  11
  -8  13  -1 540.908 92.2877  33
   8  13  -1 655.089 121.331  30
   8  13  -1 447.107 119.297  25
  -8  13  -1 612.315 105.134  22
  -8  13  -1 565.325 102.698  19
  -8  13  -1 705.083 108.881  18
   8  13  -1 680.176 120.766   4
   8  13  -1 587.229 108.067  38
  -8  13  -1 643.812 103.193  36
  -8  13   0 78.3564 85.8745  11
   8 -13   0 58.2752 88.9073   9
  -8  13   0 80.1280 71.0712  20
  -8  13   0 23.5381 69.6151  18
   8  13   0 28.8463 106.269   4
   8  13   0 115.275 85.8849  39
   8  13   0 143.731 69.2095  38
   8 -13   0 132.929 170.196   4
   8  13   1 528.793 108.366  32
  -8  13   1 639.033 119.767   3
  -8  13   1 567.673 103.276  20
   8  13   1 675.864 127.629   4
   8 -13   1 565.751 188.445   4
   8  13   2 14183.4 447.416  32
  -8 -13   2 14048.1 433.407  10
   8 -13   2 14247.9 502.421   4
  -8  13   2 14773.0 472.787   3
  -8 -13   3 2309.85 109.815  10
   8  14  -2 1416.77 97.4774  34
  -8  14  -2 1403.35 107.142  33
   8  14  -2 1429.14 121.299  39
   8  14  -2 1491.80 121.290  25
  -8  14  -2 1500.64 112.492  24
  -8  14  -2 1444.77 111.297  22
  -8  14  -2 1326.32 108.621  36
   8  14  -1 1949.15 162.673   4
   8  14  -1 1816.20 155.767  25
  -8  14  -1 1791.28 136.868  24
  -8  14  -1 1924.68 141.368  22
  -8  14  -1 1811.90 125.380  33
  -8  14  -1 1931.22 148.330  18
  -8  14  -1 1894.94 139.413   6
   8  14  -1 1965.12 155.261  42
   8  14  -1 1980.88 157.303  39
   8  14  -1 1963.41 146.336  38
   8 -14  -1 1927.36 226.289   4
  -8  14  -1 1966.68 137.583  11
   8  14   0 2153.52 183.789   4
   8  14   0 1855.76 133.927  32
   8 -14   0 2102.69 155.205   9
  -8  14   0 1816.11 138.583  20
   8  14   0 1962.53 130.198  38
   8 -14   0 1829.15 255.243   4
  -8  14   0 2206.75 158.513  11
   8  14   1 2021.89 170.320   4
   8  14   1 1911.77 149.364  32
  -8  14   1 1849.52 161.918   3
  -8  14   1 2052.91 151.258  20
   8 -14   1 2031.01 243.422   4
   8  14   2 1366.77 114.322  32
  -8 -14   2 1206.98 101.055  10
   8 -14   2 1354.87 135.316   4
  -8  14   2 1437.63 125.731   3
   8  15  -2 385.464 47.2557  34
  -8  15  -2 373.899 53.9541  33
  -8  15  -2 558.627 65.9748  24
  -8  15  -2 456.618 66.0780  22
   8  15  -2 450.775 69.8661  39
   8  15  -2 475.176 69.0438  37
   8  15  -1 5061.65 238.365   4
  -8  15  -1 4640.54 200.266  24
  -8  15  -1 4985.07 211.934  22
  -8  15  -1 4894.49 215.752  18
   8 -15  -1 4866.63 309.177   4
   8  15  -1 4607.93 220.040  39
   8  15  -1 4885.20 211.714  38
   8  15  -1 4786.98 193.552  37
  -8  15  -1 4560.83 202.451  11
  -8  15   0 6814.43 266.186  20
   8  15   0 7140.46 318.234   4
   8 -15   0 7022.91 414.317   4
  -8  15   0 7164.37 282.992  11
   8  15   1 5527.70 252.241   4
   8  15   1 4631.57 214.990  32
  -8  15   1 4954.85 242.621   3
  -8  15   1 4862.89 222.711  20
   8 -15   1 5272.90 329.811   4
  -8  15   2 397.024 69.6040   3
  -8  16  -2 2843.75 121.479  18
   8  16  -2 2845.52 112.860  37
  -8  16  -1 9297.52 293.927  18
   8 -16  -1 9658.38 389.534   4
   8  16  -1 9052.47 288.523  38
  -8  16  -1 9027.23 287.316  11
   8  16  -1 9573.16 319.358   4
  -8 -16   0 162.560 94.3447   9
  -8  16   0 173.333 58.6212  20
   8  16   0 58.9911 84.8643   4
   8 -16   0 73.9336 139.559   4
   8  16   1 9374.75 299.891  32
  -8  16   1 8977.63 329.661   3
  -8  16   1 9490.88 313.537  20
   8  16   1 9914.80 337.032   4
   8  16   2 2566.35 118.075  26
  -8 -17  -1 839.194 112.263   9
   8  17  -1 1052.72 87.9610   4
  -8 -17   0 37.8528 64.1924   9
  -8  17   0 65.8776 42.9712  20
   8  17   0 57.4837 68.0743   4
   8 -17   0 93.3099 111.514   4
  -8  17   1 1028.47 86.7549  20
   8  17   1 1093.34 96.6375   4
  -8 -18  -1 118.251 53.9656   9
  -8  18   0 1704.33 106.587   3
   8  18   0 1901.37 113.286   4
   8 -18   1 83.3443 61.7779   4
   9   0  -2-8.37513 120.034  14
   9   0  -2 157.862 184.718  12
   9   0  -1 113.196 116.470  12
   9   0  -1 59.4324 95.8564  13
   9   0  -1 19.3079 106.028  14
   9   0   0 3.32291 61.1993   2
   9   0   0-8.22878 76.1962  14
   9   0   1 39.9102 83.0283   2
  -9   0   1 71.6807 121.753   1
   9   0   2-43.3083 87.3052   2
   9   0   2-46.0611 89.4268   4
   9   0   2-49.2259 90.2912   5
  -9   0   3 36.1404 100.983   7
  -9   0   4 38.8186 60.2994  23
   9   0   4 29.7038 44.0733   5
   9   1  -2 3512.08 281.098  14
   9  -1  -2 3216.61 270.771  14
   9  -1  -2 2996.77 217.493  13
   9   1  -2 3174.25 305.244  12
   9  -1  -2 3421.63 316.508  12
   9   1  -1 11648.4 470.679  14
   9  -1  -1 12473.1 466.222  13
   9   1  -1 11486.2 470.412  12
   9  -1  -1 11592.7 467.463  12
   9   1   0 2051.69 139.394   2
   9  -1   0 2402.46 150.571   2
   9   1   0 2328.56 157.510  14
   9  -1   0 2053.51 159.328  14
   9   1   1 12477.1 427.782   2
   9  -1   1 12933.1 436.959   2
  -9  -1   1 11603.8 523.989   1
   9   1   2 2878.80 197.097   5
   9   1   2 3123.74 213.922   2
   9  -1   2 3077.65 214.499   2
   9   1   2 2929.21 200.280   4
   9  -1   2 2985.87 209.182   4
  -9  -1   2 3413.68 215.383   7
   9  -1   2 3221.94 202.240   5
  -9  -1   3 3868.91 245.992   8
  -9  -1   3 4381.43 250.865   7
  -9   1   3 3937.84 240.601   7
   9   1   3 3932.74 230.957   5
   9  -1   3 4009.66 229.603   5
  -9   1   4 7856.02 260.571  23
   9  -1   4 8113.90 248.958   5
   9  -2  -2 2912.59 221.509  13
   9   2  -2 2973.30 252.153  14
   9  -2  -2 2921.88 280.367  14
   9   2  -2 2800.48 284.240  12
   9  -2  -2 2834.86 292.794  12
   9   2  -1 23680.4 738.235  14
   9  -2  -1 24289.2 749.503  13
   9   2  -1 23084.0 745.410  12
   9  -2  -1 23268.1 750.478  12
   9   2   0 1522.66 120.480   2
   9  -2   0 1557.52 126.711   2
   9   2   0 1614.64 134.775  14
   9  -2   0 1492.71 163.057  13
   9   2   1 23873.1 673.456   2
   9  -2   1 24032.6 687.137   2
  -9  -2   1 22170.0 788.274   1
   9   2   1 22476.8 699.593   4
   9  -2   1 21273.1 732.825   4
   9   2   1 23969.8 655.239   5
   9   2   2 3072.14 211.736   2
   9  -2   2 3135.09 218.558   2
   9   2   2 3266.82 205.205   4
  -9  -2   2 2502.70 238.773   1
   9  -2   2 3014.45 215.326   4
  -9  -2   2 3444.96 214.494   7
   9   2   2 2916.34 200.206   5
   9  -2   2 3256.93 200.381   5
   9   2   3 44293.5 1142.86   5
  -9  -2   3 42374.6 1172.07   8
  -9   2   3 45621.2 1172.30   7
   9  -2   3 43396.7 1140.45   5
  -9   2   4 2605.68 126.553  23
   9  -2   4 2546.17 120.705   5
   9   3  -2 765.911 115.106  31
   9   3  -2 701.984 167.386  14
   9  -3  -2 834.166 152.863  13
   9   3  -2 672.634 194.982  12
   9   3  -1 12673.8 415.888  31
   9   3  -1 12533.5 482.000  14
   9  -3  -1 13118.4 513.341  13
   9   3  -1 12072.6 491.160  12
   9   3   0 735.612 91.2449   2
   9  -3   0 668.925 100.357   2
  -9  -3   0 633.556 166.695   1
   9  -3   0 870.470 142.438  13
   9   3   0 608.173 103.040  14
  -9  -3   1 12056.2 543.252   1
   9   3   1 13225.6 447.242   2
   9   3   1 12890.0 473.330   4
   9  -3   1 12812.4 458.317   2
   9  -3   1 13076.6 517.998   4
   9   3   1 13244.4 432.218   5
  -9   3   1 13827.1 438.297   3
  -9  -3   2 506.742 147.598   1
   9   3   2 972.783 137.584   2
  -9  -3   2 944.255 133.096   7
   9   3   2 685.511 118.813   4
   9  -3   2 744.816 139.021   4
   9  -3   2 687.692 114.105   5
   9  -3   3 9928.45 374.433   5
  -9  -3   3 9064.53 391.335   8
   9   3   3 9950.70 373.773   5
  -9  -3   4 180.094 55.2462  23
  -9   3   4 177.291 47.3848  23
   9  -3   4 196.724 50.5371   5
  -9   4  -3 4636.82 213.322  24
  -9   4  -2 50472.9 1238.42  22
  -9   4  -2 51114.8 1232.87  18
   9   4  -2 51648.6 1391.55  14
   9  -4  -2 49040.7 1381.72  13
   9   4  -2 50388.2 1253.65  41
   9   4  -2 51163.9 1470.76  12
   9   4  -1 9554.96 338.817  31
   9   4  -1 8734.99 345.193  28
   9   4  -1 9874.68 429.549  12
   9   4  -1 8663.86 356.042   4
  -9   4  -1 9401.76 325.606  24
  -9   4  -1 9536.90 320.182  22
  -9   4  -1 8896.75 317.471  18
   9   4  -1 9537.44 398.189  14
   9  -4  -1 9262.54 433.266  13
   9  -4   0 26493.8 736.082   2
  -9  -4   0 26960.0 893.801   1
   9  -4   0 26950.8 810.505  13
   9   4   1 9334.38 360.359   2
   9   4   1 9186.15 383.371   4
   9  -4   1 9782.62 384.277   2
   9  -4   1 9558.83 441.258   4
   9   4   1 9508.73 352.356   5
  -9  -4   1 8678.85 452.441   1
  -9   4   1 9826.52 356.491   3
   9   4   2 50482.8 1314.51   4
  -9  -4   2 48241.7 1441.50   1
   9  -4   2 52647.9 1369.16   2
   9  -4   2 49328.1 1371.72   8
   9  -4   2 50420.6 1377.45   4
   9  -4   2 54603.2 1309.80   5
   9  -4   3 3687.54 234.101   8
   9   4   3 4401.22 228.574   5
   9  -4   3 4422.48 230.330   5
  -9  -4   4 5586.75 178.274  23
  -9  -4   4 4363.17 164.498   8
  -9   5  -3 3361.05 179.795  24
   9   5  -2 56059.6 1407.90  28
   9  -5  -2 56245.0 1554.93  13
  -9   5  -2 58747.8 1394.84  22
  -9   5  -2 56055.9 1381.57  18
   9   5  -2 58717.3 1478.18  15
   9   5  -2 60808.2 1544.70  14
   9   5  -2 56330.7 1387.01  41
   9   5  -2 56875.8 1611.19  12
   9   5  -1 19132.7 551.895  31
   9   5  -1 18739.9 560.093  41
   9   5  -1 18946.2 572.846  28
   9  -5  -1 19491.4 694.897  13
   9   5  -1 18086.4 585.784   4
  -9   5  -1 19250.4 552.372  24
  -9   5  -1 18636.7 542.533  22
  -9   5  -1 18568.6 545.005  18
   9  -5  -1 18383.4 656.763   4
   9   5  -1 20050.5 640.212  14
  -9   5   0 27891.1 750.544  33
   9   5   0 29104.8 752.450  31
   9  -5   0 28329.2 859.454  13
  -9   5   0 28005.0 737.436  24
   9   5   0 28743.5 817.604   4
  -9   5   0 27084.7 731.453  22
  -9  -5   0 27768.0 916.121   1
   9  -5   0 28391.9 780.561   2
  -9   5   0 28314.4 742.541  18
   9  -5   0 26965.8 888.962   4
  -9   5   0 27179.6 774.621   6
   9   5   0 28682.7 753.554  40
   9   5   0 28600.7 759.105  35
  -9   5   1 19877.1 581.604   3
   9   5   1 18860.4 612.143   4
   9  -5   1 19691.1 619.883   2
   9  -5   1 18013.0 674.389   4
  -9  -5   1 17355.4 694.140   1
   9  -5   1 19540.4 599.874  13
   9   5   1 18652.3 534.604  35
  -9  -5   2 54417.5 1588.15   1
   9   5   2 57759.1 1451.67   4
   9  -5   2 54635.8 1516.68   8
   9  -5   2 57998.7 1509.51   2
   9  -5   2 58032.0 1531.05   4
   9   5   2 58895.9 1459.46   5
   9  -5   2 60449.2 1441.76   5
  -9  -5   3 3521.10 220.532  10
   9  -5   3 3508.57 199.949   5
   9  -5   3 3185.39 224.878   8
  -9  -5   3 3462.43 215.875   8
   9   5   3 3153.78 191.887   5
  -9  -5   4 1285.21 76.2366  23
   9  -5   4 1386.12 79.2405   5
  -9   6  -3 4880.21 221.307  24
  -9   6  -3 4945.58 211.015  22
   9   6  -3 4778.89 220.783  40
   9   6  -2 68030.8 1646.07  28
   9   6  -2 67779.3 1626.16  41
  -9   6  -2 70350.3 1651.14  22
  -9   6  -2 68404.4 1641.30  18
   9   6  -2 71834.6 1734.89  15
   9  -6  -2 66757.5 1825.11  13
   9   6  -1 1057.09 119.805  31
   9   6  -1 1119.49 134.772  28
  -9   6  -1 986.140 115.926  24
  -9   6  -1 1022.97 112.258  22
  -9   6  -1 925.527 111.041  18
   9   6  -1 1243.09 127.522  41
   9   6  -1 1052.73 137.075   4
   9  -6  -1 881.762 181.639  13
   9  -6  -1 1023.24 170.771   4
  -9   6  -1 979.168 100.143  36
  -9   6   0 47103.4 1168.38  33
  -9  -6   0 47534.4 1352.56   1
   9   6   0 48244.0 1175.94  28
   9   6   0 47219.1 1172.81  40
   9   6   0 48042.7 1240.85   4
  -9   6   0 46538.7 1157.67  24
  -9   6   0 46295.8 1154.19  22
   9  -6   0 47985.7 1210.25   2
  -9   6   0 47090.1 1161.41  18
   9  -6   0 46820.9 1340.89   4
  -9   6   0 46153.6 1196.63   6
   9   6   0 47116.6 1172.94  41
   9  -6   0 48208.2 1303.95  13
   9   6   0 48009.2 1180.12  35
  -9   6   1 1276.03 126.910   3
   9  -6   1 976.484 148.443   2
  -9  -6   1 1006.71 189.032   1
   9  -6   1 1048.99 133.310  13
  -9   6   1 1163.81 118.509  20
   9   6   1 1158.25 118.322  15
   9   6   1 1208.41 149.714   4
   9  -6   1 1097.47 190.072   4
  -9  -6   2 64366.2 1818.74   1
   9   6   2 68389.1 1673.48   4
   9  -6   2 70823.2 1748.03   2
   9  -6   2 68124.2 1766.12   4
   9   6   2 68320.3 1678.88   5
   9  -6   2 72012.4 1662.33   5
  -9   6   2 68642.4 1705.25   3
  -9  -6   3 5012.43 253.578  10
   9  -6   3 4405.98 263.701   8
  -9  -6   3 4965.70 243.993  23
  -9  -6   3 4982.31 253.289   8
   9  -6   3 4776.08 231.966   5
   9   7  -3-27.1913 68.5325  30
  -9   7  -3 77.5892 65.5314  24
  -9   7  -3 79.3365 61.8413  22
  -9   7  -3 43.2200 59.7309  18
   9   7  -3 28.1828 67.5713  40
   9   7  -2 8443.28 321.326  28
  -9   7  -2 8698.26 343.667  24
  -9   7  -2 8671.30 336.815  22
  -9   7  -2 8408.47 330.726  18
   9   7  -2 8228.70 374.744  15
   9   7  -2 8041.14 344.819  40
  -9   7  -2 8710.17 305.421  36
   9   7  -2 8533.20 344.354  35
   9   7  -1 35089.1 924.582  28
   9   7  -1 35071.0 962.383   4
  -9   7  -1 35734.0 926.129  24
  -9   7  -1 35296.4 919.169  22
  -9   7  -1 34661.6 920.364  18
   9  -7  -1 33600.3 1050.14   4
   9   7  -1 34013.0 936.305  40
   9   7  -1 36710.3 997.807  15
   9   7  -1 34955.4 917.319  41
   9  -7  -1 34763.1 1100.58  13
  -9   7  -1 36525.2 901.525  36
   9   7  -1 34582.8 939.272  35
  -9   7   0 5788.63 255.548  33
   9   7   0 6023.57 255.541  27
   9   7   0 5862.91 299.838   4
   9   7   0 6386.69 252.704  25
  -9   7   0 5939.24 253.752  24
  -9   7   0 6001.75 252.806  22
   9   7   0 6159.67 265.247  41
   9  -7   0 6064.77 287.306   2
  -9   7   0 5764.41 253.492  18
   9  -7   0 5398.23 362.036   4
  -9   7   0 5764.07 273.433   6
  -9  -7   0 5589.41 366.822   1
   9  -7   0 5518.24 337.673  13
   9   7   0 6391.03 271.165  40
  -9   7   0 6004.87 240.125  11
   9   7   0 5866.30 264.531  35
  -9   7   1 35341.6 952.645   3
   9   7   1 35604.8 987.392   4
  -9   7   1 36707.5 929.439  20
   9  -7   1 35726.0 1003.57   2
   9  -7   1 34288.9 1087.42   4
   9   7   1 34742.0 933.117  15
   9   7   2 8441.84 337.696   4
   9  -7   2 7966.82 376.111   2
   9  -7   2 8552.36 407.587   4
   9  -7   2 8514.29 326.184   5
  -9   7   2 8155.76 358.531   3
   9  -7   3 62.6828 103.876   8
  -9  -7   3 60.2964 84.1237   8
   9  -7   3 90.1037 77.5236   5
   9   8  -3 1366.37 108.601  30
   9   8  -3 1311.93 120.749  27
  -9   8  -3 1314.12 114.329  24
  -9   8  -3 1395.66 110.755  22
  -9   8  -3 1595.26 113.941  18
  -9   8  -2 4987.37 255.384  24
  -9   8  -2 5190.80 250.866  22
  -9   8  -2 5122.65 225.759  19
  -9   8  -2 5440.78 252.605  18
   9   8  -2 5395.90 263.015  40
  -9   8  -2 5131.52 227.033  36
   9   8  -2 5082.49 252.340  35
   9   8  -1 29629.3 821.741  28
   9   8  -1 31187.6 872.340   4
  -9   8  -1 30625.0 831.448  24
  -9   8  -1 31560.4 832.063  22
  -9   8  -1 31013.8 815.054  19
  -9   8  -1 30716.1 834.152  18
   9  -8  -1 29414.3 967.145   4
   9   8  -1 31732.4 908.354  15
   9   8  -1 30170.4 820.578  41
   9  -8  -1 30579.2 1021.10  13
   9   8  -1 30755.5 846.202  40
  -9   8  -1 31534.4 813.119  36
   9   8  -1 29752.1 842.580  35
  -9   8   0 46867.7 1169.47  33
   9   8   0 46241.9 1176.14  30
   9   8   0 46861.3 1168.04  27
   9   8   0 47013.3 1237.67   4
   9   8   0 47454.4 1157.95  25
  -9   8   0 45570.5 1159.75  22
   9  -8   0 45832.0 1222.48   2
  -9  -8   0 46306.8 1346.58   1
   9  -8   0 47473.0 1373.42   4
   9   8   0 48459.3 1238.53  15
  -9   8   0 46334.4 1199.99   6
   9  -8   0 46822.3 1323.45  13
   9   8   0 47622.9 1180.39  40
  -9   8   0 47137.0 1150.02  11
   9   8   0 46548.0 1180.81  35
  -9   8   1 31078.8 861.253   3
   9   8   1 30381.4 889.731   4
  -9   8   1 32237.8 838.771  20
   9  -8   1 30195.5 908.235   2
   9  -8   1 29801.7 1006.33   4
   9   8   2 5160.34 264.210  32
   9   8   2 5342.99 256.035   4
   9  -8   2 4487.51 303.513   8
  -9  -8   2 5614.42 270.654   8
   9  -8   2 5413.86 321.432   4
   9  -8   2 5304.20 243.981   5
  -9   8   2 5377.04 280.547   3
  -9  -8   3 1385.26 139.342  10
  -9  -8   3 1502.84 120.924  23
  -9  -8   3 1494.39 132.120   8
   9  -8   3 1607.20 126.186   5
   9   9  -3 1016.82 101.308  27
  -9   9  -3 999.237 99.6248  24
  -9   9  -3 1078.76 94.9422  22
  -9   9  -3 1023.64 91.6259  18
   9   9  -3 906.647 102.494  39
   9   9  -2 12663.6 446.547  30
  -9   9  -2 12752.6 443.464  24
  -9   9  -2 12733.6 433.627  22
  -9   9  -2 12889.1 406.127  19
  -9   9  -2 13197.0 435.917  18
   9   9  -2 12702.4 435.446  40
  -9   9  -2 13057.3 412.211  36
   9   9  -2 12776.9 428.404  35
   9   9  -1 112607. 2674.36  30
   9   9  -1 115365. 2703.44   4
  -9   9  -1 114790. 2658.28  24
  -9   9  -1 113610. 2653.75  22
   9  -9  -1 116065. 2897.97  13
  -9   9  -1 114108. 2640.78  19
  -9   9  -1 117860. 2665.56  18
   9  -9  -1 114415. 2839.89   4
   9   9  -1 117803. 2753.16  15
   9   9  -1 116531. 2670.08  40
  -9   9  -1 117650. 2640.24  36
   9   9  -1 115376. 2668.19  35
  -9   9   0 97289.2 2298.90  33
   9   9   0 99785.2 2318.11  30
   9   9   0 103791. 2392.10   4
   9   9   0 101395. 2308.37  27
   9   9   0 103292. 2296.08  25
  -9  -9   0 90156.8 2472.73   1
  -9   9   0 97649.4 2304.24  18
   9  -9   0 100524. 2377.01   2
   9  -9   0 97656.4 2538.29   4
   9   9   0 105292. 2390.40  15
  -9   9   0 97504.9 2336.48   6
   9  -9   0 97008.5 2473.73  13
   9   9   0 99079.8 2316.05  40
   9   9   0 98562.7 2293.55  39
  -9   9   0 99592.1 2288.75  11
   9   9   0 100556. 2317.98  35
  -9   9   1 114952. 2688.20   3
   9   9   1 119581. 2731.27   4
  -9  -9   1 113736. 2870.40   1
  -9   9   1 118406. 2660.59  20
   9  -9   1 112637. 2749.01   2
   9  -9   1 111434. 2866.22   4
   9   9   2 13358.6 450.770  32
   9   9   2 12900.5 434.543   4
   9  -9   2 11879.1 501.926   8
  -9  -9   2 12610.0 435.280   8
   9  -9   2 13100.1 520.957   4
   9  -9   2 13204.7 416.121   5
  -9   9   2 12372.6 458.608   3
  -9  -9   3 854.586 109.233  10
   9   9   3 821.505 75.7688  26
  -9  -9   3 910.739 86.6406  23
  -9  -9   3 928.705 106.891   8
   9  -9   3 962.998 94.5900   5
   9  10  -3 1246.95 93.8000  27
   9  10  -3 1334.86 112.208  25
  -9  10  -3 1321.64 100.620  24
  -9  10  -3 1254.28 95.4594  22
  -9  10  -3 1431.70 98.2279  18
   9  10  -3 1283.37 103.539  39
   9  10  -2 4526.48 237.825  30
   9  10  -2 4445.31 239.674  27
  -9  10  -2 4588.79 234.102  24
  -9  10  -2 4701.17 231.586  22
  -9  10  -2 4703.30 210.552  19
  -9  10  -2 4843.19 234.007  18
   9  10  -2 4407.19 225.005  40
  -9  10  -2 4472.12 211.559  36
   9  10  -2 4553.83 220.072  35
   9  10  -1 54144.2 1365.81  30
   9  10  -1 53500.1 1387.20   4
   9  10  -1 53731.0 1362.50  25
  -9  10  -1 56291.1 1355.30  22
  -9  10  -1 54468.9 1355.67  18
   9 -10  -1 52669.6 1516.79   4
   9  10  -1 56173.8 1441.83  15
   9  10  -1 53643.8 1357.16  42
   9  10  -1 53962.5 1354.98  40
  -9  10  -1 55365.9 1336.74  36
   9  10  -1 53441.5 1352.45  35
  -9  10   0 4473.25 221.914  33
   9  10   0 4494.88 237.006  30
   9  10   0 4780.26 276.646   4
   9  10   0 4457.46 230.215  27
   9  10   0 4606.38 224.314  25
  -9  10   0 4542.26 208.703  20
  -9  10   0 4273.33 224.956  18
   9 -10   0 4642.95 270.845   2
   9 -10   0 4508.18 361.413   4
   9  10   0 4505.82 268.089  15
  -9  10   0 4085.56 234.066   6
   9  10   0 4416.28 213.942  42
   9 -10   0 4719.72 330.814  13
   9  10   0 4264.85 219.312  39
  -9  10   0 4261.23 217.198  11
  -9  10   1 53940.3 1369.52   3
   9  10   1 54774.4 1400.36   4
  -9  10   1 54853.9 1340.06  20
   9 -10   1 51175.4 1418.22   2
   9 -10   1 54461.0 1547.21   4
   9  10   2 4367.41 234.262  32
   9  10   2 4684.89 226.088   4
  -9 -10   2 4762.20 247.146  10
  -9 -10   2 4381.91 220.950   8
   9 -10   2 4531.85 285.431   4
  -9 -10   3 1387.00 115.300  10
   9  10   3 1117.95 79.1621  26
  -9 -10   3 1167.18 102.046   8
   9 -10   3 1204.46 92.7894   5
   9  11  -3 3097.76 129.771  27
  -9  11  -3 3119.88 151.885  33
   9  11  -3 3378.84 151.684  25
  -9  11  -3 3282.38 144.388  24
  -9  11  -3 3395.25 142.094  22
  -9  11  -3 3445.10 139.956  18
   9  11  -3 3214.49 141.330  39
   9  11  -3 3475.61 152.263  38
   9  11  -2 247.349 93.9104  30
   9  11  -2 372.622 103.024  27
   9  11  -2 222.708 103.824  25
  -9  11  -2 269.965 86.2694  24
  -9  11  -2 246.828 84.3580  22
  -9  11  -2 220.925 80.8191  18
   9  11  -2 342.481 103.208  39
   9  11  -2 361.383 88.8997  40
  -9  11  -2 179.794 74.0804  36
  -9  11  -1 22361.2 671.560  33
   9  11  -1 23634.5 705.565   4
   9  11  -1 23117.4 684.616  30
   9  11  -1 23799.1 685.916  25
  -9  11  -1 23073.3 677.551  18
   9 -11  -1 24180.1 836.016   4
   9  11  -1 24188.0 684.270  42
   9  11  -1 23311.3 675.094  40
   9  11  -1 22743.2 682.580  39
  -9  11  -1 23452.8 660.785  36
  -9  11  -1 22515.0 630.128  11
  -9  11   0 99.9197 78.3752  11
  -9  11   0 33.5566 66.3538  33
   9  11   0-39.0344 90.1074  30
   9  11   0 77.8617 85.3251  27
   9  11   0 53.5581 78.0811  25
   9 -11   0 123.560 102.833   2
  -9  11   0 46.6348 60.3262  20
  -9  11   0 29.5739 81.2058  18
   9  11   0 102.401 85.5443  15
  -9  11   0 81.5108 79.1318   6
   9  11   0 83.2724 103.290   4
   9  11   0 130.377 80.7056  39
   9 -11   0-20.3502 164.090   4
   9  11   0 40.4432 65.7588  38
  -9  11   1 22516.6 680.726   3
   9  11   1 23719.7 709.959   4
  -9  11   1 23520.5 658.198  20
   9 -11   1 22262.1 828.448   4
  -9  11   2 254.118 92.2967   3
  -9 -11   2 290.326 93.9332  10
  -9 -11   2 258.340 76.3470   8
   9 -11   2 221.827 114.765   4
  -9 -11   3 2840.51 127.674   8
   9 -11   3 2605.85 113.061   5
   9  12  -3 748.499 64.8456  25
  -9  12  -3 736.282 64.1405  24
  -9  12  -3 727.915 60.9091  22
  -9  12  -3 742.266 59.5826  18
   9  12  -3 715.560 58.3027  39
   9  12  -3 804.283 67.3975  38
   9  12  -2 978.416 110.800  30
   9  12  -2 1020.44 118.116  27
   9  12  -2 960.557 122.969  25
  -9  12  -2 993.916 107.794  22
  -9  12  -2 1047.98 113.893  18
   9  12  -2 1030.78 125.847  42
   9  12  -2 969.740 121.950  39
  -9  12  -2 1107.02 104.745  36
   9  12  -1 34410.0 914.965   4
   9  12  -1 32314.8 883.186  30
  -9  12  -1 32282.0 864.650  33
   9  12  -1 33419.2 884.447  25
  -9  12  -1 32189.0 868.305  24
   9  12  -1 33039.6 875.304  42
   9 -12  -1 34015.2 1050.22   4
   9  12  -1 33138.2 884.535  39
   9  12  -1 32769.5 869.099  38
  -9  12  -1 31534.0 834.645  11
  -9  12   0 10783.1 370.005  33
   9  12   0 11607.7 409.620  30
   9  12   0 11808.6 456.207   4
  -9  12   0 11908.0 385.026  20
  -9  12   0 11460.6 400.828  18
   9 -12   0 11988.7 573.285   4
  -9  12   0 11419.0 397.766   6
   9  12   0 12020.0 394.753  39
   9  12   0 11196.9 361.977  38
  -9  12   0 11510.7 399.119  11
   9  12   1 33705.1 904.018  32
  -9  12   1 32499.2 920.794   3
   9  12   1 34411.7 947.200   4
  -9  12   1 34611.4 899.676  20
   9 -12   1 33823.3 1084.20   4
   9  12   2 1191.32 102.106   4
  -9 -12   2 911.658 112.092  10
   9 -12   2 1038.34 135.424   4
  -9 -12   3 680.634 66.2206  10
   9  13  -2 10839.3 329.252  34
  -9  13  -2 12295.0 373.396  33
   9  13  -2 11657.1 363.217  30
   9  13  -2 12397.4 377.049  27
   9  13  -2 12063.9 381.454  25
  -9  13  -2 11938.3 369.656  22
  -9  13  -2 12244.2 376.224  18
   9  13  -2 12016.8 382.279  42
   9  13  -2 12244.5 381.892  39
   9  13  -2 12291.7 379.851  38
  -9  13  -1 6012.66 253.722  33
   9  13  -1 6728.27 295.712   4
   9  13  -1 6244.89 277.709  30
   9  13  -1 6317.91 277.574  25
  -9  13  -1 6906.31 275.125  24
  -9  13  -1 6555.01 272.550  22
   9 -13  -1 7248.57 395.299   4
  -9  13  -1 5956.18 272.275   6
   9  13  -1 6278.45 268.666  42
   9  13  -1 6560.08 280.377  39
   9  13  -1 6619.75 267.565  38
  -9  13  -1 6430.23 248.119  11
   9  13   0 25856.9 761.792   4
  -9  13   0 25393.1 680.471  20
   9 -13   0 26605.3 910.680   4
   9  13   0 25669.4 687.143  39
   9  13   0 23991.7 647.341  38
  -9  13   0 25013.1 698.220  11
   9  13   1 6368.10 277.113  32
   9  13   1 6597.62 304.723   4
  -9  13   1 6397.29 294.828   3
  -9  13   1 6675.90 276.929  20
   9 -13   1 6502.14 394.944   4
  -9 -13   2 11224.6 355.671  10
   9 -13   2 11182.9 404.923   4
  -9  14  -2 2842.17 136.460  33
   9  14  -2 3013.96 153.265  25
  -9  14  -2 3166.83 150.565  18
   9  14  -2 2840.26 149.498  42
   9  14  -2 3098.01 153.121  39
   9  14  -2 3189.22 151.452  38
  -9  14  -1 106.746 59.0476  11
  -9  14  -1 161.741 60.1439  33
   9  14  -1 216.472 84.8531  25
  -9  14  -1 195.528 66.9796  24
  -9  14  -1 124.341 71.9648  22
  -9  14  -1 173.367 78.2990  18
   9  14  -1 231.902 82.3551   4
  -9  14  -1 171.360 67.5594   6
   9  14  -1 140.917 81.3892  42
   9  14  -1 193.223 83.8801  39
   9 -14  -1 165.246 125.446   4
   9  14  -1 206.638 76.6684  38
   9  14  -1 213.418 62.9286  37
   9  14   0 12926.7 405.384  32
   9  14   0 14246.1 481.492   4
  -9  14   0 13483.8 409.304  20
   9 -14   0 13577.5 589.730   4
   9  14   1 225.581 80.4536  32
  -9  14   1 168.934 81.9239   3
  -9  14   1 228.792 75.5422  20
   9  14   1 266.512 93.8065   4
   9 -14   1 259.776 148.035   4
   9  14   2 2998.13 147.903  32
   9 -14   2 2742.16 155.838   4
  -9  15  -2 1122.48 80.0081  22
   9  15  -2 1120.48 81.3582  38
   9  15  -2 1112.24 72.5680  37
   9  15  -1 12764.9 398.470   4
  -9  15  -1 12588.2 378.981  18
   9 -15  -1 12947.8 472.248   4
   9  15  -1 12668.4 379.431  39
   9  15  -1 12173.0 363.312  38
  -9  15  -1 11225.8 349.779  11
   9  15   0 7988.96 317.695   4
  -9  15   0 7514.50 257.933  20
   9  15   1 13118.0 414.711   4
  -9  15   1 11950.5 403.521   3
   9  15   1 12016.5 376.342  32
  -9  15   1 12803.5 386.065  20
   9 -15   1 12662.1 497.392   4
   9  16  -1 2795.32 143.375   4
   9  16   0 8617.96 304.418   4
  -9  16   0 8336.28 287.724   3
  -9  16   0 7195.05 236.417  20
  -9  16   1 2680.48 150.893   3
   9  16   1 2594.03 124.594  32
   9  16   1 2766.94 150.027   4
   9  16   2 5546.38 169.148  26
  -9 -17  -1 1901.26 119.561   9
  -9  17   0 111.739 50.8526   3
   9  17   0 134.886 62.2591   4
   9 -17   0 99.4916 92.7401   4
   9  17   1 1998.87 98.2880  26
   9  17   1 2467.11 115.885   4
  -9  18   0 1324.98 78.8949   3
   9  18   0 1677.39 90.6993   4
 -10   0  -2 36052.5 928.701  33
  10   0  -2 35279.1 1141.87  12
 -10   0  -1 10755.4 366.285  33
  10   0  -1 10016.6 406.606   4
 -10   0  -1 10181.1 385.604   6
  10   0  -1 10916.9 464.760  14
  10   0  -1 10253.6 435.383  12
  10   0   0 89034.0 2080.39  31
  10   0   0 88592.8 2074.00   2
  10   0   0 86665.9 2169.36   4
 -10   0   0 92751.3 2120.89   6
  10   0   0 90005.6 2104.49  14
  10   0   1 10613.2 403.804   2
  10   0   1 10387.3 443.433   4
  10   0   1 11004.7 381.621   5
  10   0   2 37348.2 1029.97   2
  10   0   2 36020.4 1012.35   4
  10   0   2 37993.7 995.660   5
  10   0   3 27239.9 776.775   5
 -10   0   3 29758.6 809.867   7
 -10   1  -2 833.749 108.878  33
  10   1  -2 715.827 198.141  12
  10  -1  -2 760.936 201.021  12
 -10  -1  -1 4980.32 226.153  33
 -10   1  -1 4870.67 233.206  33
  10   1  -1 4934.85 268.782   4
  10  -1  -1 4517.06 269.295   4
 -10  -1  -1 4626.30 238.296   6
  10   1  -1 5186.40 302.998  14
  10  -1  -1 5005.09 314.794  14
  10   1  -1 5163.36 297.079  12
  10  -1  -1 5116.11 294.780  12
  10  -1  -1 5169.08 297.812  13
 -10   1   0 14479.1 460.691  33
  10   1   0 14591.4 462.948  31
  10  -1   0 14676.3 463.778  31
  10   1   0 15222.1 467.734  28
  10   1   0 14377.1 455.293   2
  10  -1   0 14567.6 461.581   2
  10   1   0 13935.3 519.725   4
  10  -1   0 14273.1 543.316   4
 -10  -1   0 15174.5 491.036   6
 -10   1   0 14839.1 490.086   6
  10   1   0 14131.5 468.284  14
  10  -1   0 13936.5 478.872  14
  10  -1   1 5396.78 233.984  31
  10   1   1 5338.85 263.587   2
  10  -1   1 5115.77 264.605   2
  10   1   1 4955.23 289.259   4
  10  -1   1 4754.12 294.210   4
  10   1   1 5143.67 244.356   5
  10   1   1 4765.41 220.848  41
  10  -1   1 4989.22 236.082   5
  10   1   2 790.365 130.695   2
  10  -1   2 898.716 134.858   2
 -10  -1   2 1062.83 139.741   7
  10   1   2 1245.42 142.165   4
  10  -1   2 765.485 133.704   4
  10   1   2 896.769 135.603   5
  10  -1   2 833.657 128.887   5
 -10  -1   3 215.809 107.685   8
 -10  -1   3 268.758 105.830   7
 -10   1   3 148.273 100.037   7
  10  -1   3 96.3018 95.3902   5
 -10   2  -3 14735.5 443.229  33
  10   2  -3 12088.0 418.362  28
  10   2  -2 21165.1 630.850  31
  10  -2  -2 22758.4 718.161  13
  10   2  -2 20787.3 791.968  12
  10  -2  -2 19692.0 789.522  12
 -10   2  -1 3879.50 207.545  33
  10   2  -1 4332.48 228.041  31
  10   2  -1 3510.45 251.929  12
 -10   2  -1 3558.29 179.507  24
  10   2  -1 3714.14 227.277   4
  10  -2  -1 3746.76 243.771   4
 -10   2  -1 3717.92 178.593  18
  10   2  -1 4023.07 263.121  14
  10  -2  -1 3570.65 273.355  14
  10  -2  -1 4110.65 270.580  13
  10  -2  -1 3613.97 261.157  12
 -10   2   0 31859.1 838.929  33
  10   2   0 31761.3 834.251   2
  10   2   0 33065.0 847.139  28
 -10  -2   0 31614.0 1042.24   1
  10  -2   0 31798.4 844.759   2
  10   2   0 30873.5 908.629   4
  10  -2   0 30935.1 945.611   4
 -10  -2   0 33612.2 878.308   6
 -10   2   0 31329.8 868.113   6
  10   2   0 31969.6 853.025  14
  10  -2   0 30374.2 873.849  14
  10  -2   0 33002.8 924.446  13
  10   2   0 30266.9 831.086  41
  10  -2   1 4255.65 203.197  31
  10   2   1 4184.20 231.363   2
 -10   2   1 3636.62 297.431   1
 -10  -2   1 3438.52 302.167   1
  10  -2   1 3762.99 230.832   2
  10   2   1 3816.07 249.833   4
  10  -2   1 3884.39 275.049   4
  10   2   1 4018.19 216.418   5
  10   2   1 3892.53 197.500  41
  10  -2   1 4187.02 208.815   5
  10   2   2 22175.0 699.610   2
  10  -2   2 21863.3 705.893   2
  10   2   2 22227.3 685.856   4
  10  -2   2 21396.8 702.106   4
  10  -2   2 22844.7 669.206   5
  10   2   2 22530.0 675.432   5
  10  -2   3 13790.8 451.443   5
 -10  -2   3 13147.6 472.946   8
 -10  -2   3 14380.5 481.119   7
 -10   2   3 13720.3 467.041   7
  10   2   3 12911.4 446.744   5
 -10   3  -3 499.013 98.0928  33
  10   3  -2 5694.59 260.362  31
 -10   3  -2 5343.06 237.618  24
  10   3  -2 6085.96 348.548  14
  10  -3  -2 5463.78 320.546  13
  10   3  -2 5865.53 379.992  12
  10  -3  -2 5322.08 382.733  12
 -10   3  -1 50483.3 1244.66  33
  10   3  -1 50642.0 1244.59  31
 -10   3  -1 49546.4 1208.72  24
  10   3  -1 49210.6 1281.87   4
 -10   3  -1 48948.0 1199.21  22
  10  -3  -1 47766.5 1320.24   4
 -10   3  -1 49148.1 1207.01  18
  10   3  -1 50926.1 1331.72  14
  10  -3  -1 50975.5 1360.25  13
  10   3  -1 50137.6 1341.00  12
 -10   3   0 17059.7 516.326  33
  10   3   0 17407.0 519.860  31
  10   3   0 17756.8 526.471  28
  10  -3   0 16754.1 523.425   2
  10   3   0 15761.2 567.115   4
  10  -3   0 15908.8 613.537   4
 -10   3   0 16345.6 539.323   6
  10   3   0 17869.1 534.295  14
  10  -3   0 17820.3 600.550  13
  10   3   0 16551.8 513.328  41
 -10  -3   0 16429.4 683.514   1
 -10  -3   1 47992.8 1440.33   1
  10   3   1 50569.7 1284.15   2
  10   3   1 49818.7 1229.14  41
  10  -3   1 50295.0 1301.56   2
  10   3   1 48868.3 1319.44   4
  10  -3   1 49870.6 1376.36   4
  10   3   1 51167.0 1268.17   5
  10  -3   1 50594.6 1236.04   5
 -10   3   1 52152.0 1263.33   3
  10  -3   2 5885.72 277.688   5
  10   3   2 5667.74 281.775   5
  10  -3   2 5603.92 303.454   2
  10   3   2 5729.40 283.881   4
  10  -3   2 5955.65 315.994   4
 -10  -3   2 6366.00 293.404   7
 -10   3   3 387.622 105.022   7
  10   3   3 382.139 100.188   5
  10  -3   3 641.546 109.848   5
 -10   4  -3 2257.70 162.297  33
  10   4  -3 2085.92 144.070  35
  10   4  -2 14985.0 470.190  31
  10   4  -2 14531.0 496.544  28
 -10   4  -2 15058.6 468.303  24
 -10   4  -2 15191.8 455.960  22
  10   4  -2 15052.4 587.051  14
  10  -4  -2 14804.0 580.365  13
  10   4  -2 14620.2 481.108  41
  10   4  -2 15121.3 642.329  12
  10  -4  -2 14543.4 650.357  12
 -10   4  -1 3647.59 211.279  33
  10   4  -1 4217.03 218.492  31
  10   4  -1 3875.75 229.781  28
  10   4  -1 3799.50 232.766   4
 -10   4  -1 3739.22 195.135  24
 -10   4  -1 3816.50 192.638  22
  10  -4  -1 3840.96 269.325   4
 -10   4  -1 3745.36 195.151  18
  10   4  -1 3918.28 263.906  14
  10  -4  -1 3855.42 288.765  13
  10   4  -1 4252.11 225.978  41
 -10  -4  -1 3228.84 300.352   1
  10   4   0 7542.55 301.006  31
  10   4   0 7540.30 304.671  28
  10   4   0 7288.35 342.195   4
  10  -4   0 7428.32 310.017   2
 -10  -4   0 7297.55 426.463   1
  10  -4   0 7345.79 395.244   4
  10  -4   0 7430.85 366.971  13
  10   4   0 7299.56 297.058  41
  10   4   0 7316.75 291.691  40
  10   4   1 4131.02 257.031   4
  10  -4   1 4188.29 250.194   2
  10  -4   1 3768.97 286.763   4
  10   4   1 3862.84 225.805   5
 -10  -4   1 3734.76 310.736   1
 -10   4   1 4269.38 222.572   3
  10   4   2 14873.1 510.273   4
  10  -4   2 15523.1 552.088   2
  10  -4   2 14933.3 550.174   4
  10  -4   2 15534.2 498.733   5
 -10   4   3 2035.12 165.639   7
  10   4   3 1976.19 156.352   5
  10  -4   3 1889.94 150.923   5
  10   5  -3 18475.9 549.560  40
  10   5  -3 19064.3 530.968  35
  10   5  -2 827.477 131.944  28
 -10   5  -2 1074.41 119.444  24
 -10   5  -2 945.575 109.045  22
 -10   5  -2 977.896 109.885  18
  10   5  -2 1085.32 139.071  15
  10   5  -2 964.259 174.341  14
  10   5  -2 939.746 123.856  41
 -10   5  -1 125004. 2934.45  33
  10   5  -1 127219. 2912.72  31
  10  -5  -1 129410. 3089.81  13
  10   5  -1 129019. 2938.47  28
  10   5  -1 128985. 2971.55   4
 -10   5  -1 131209. 2912.66  24
 -10   5  -1 127944. 2900.35  22
 -10   5  -1 126596. 2906.10  18
  10  -5  -1 124184. 3046.40   4
  10   5  -1 133482. 3025.70  14
  10   5  -1 127682. 2924.85  41
  10   5   0 2025.13 186.116   4
  10  -5   0 2213.57 164.435   2
  10  -5   0 2074.17 228.872   4
  10  -5   0 2182.56 212.381  13
  10   5   0 1999.66 155.217  40
  10   5   0 2001.26 158.711  35
  10   5   1 126266. 2977.47   4
  10  -5   1 129458. 2976.15   2
  10  -5   1 125026. 3076.83   4
 -10  -5   1 122621. 3125.66   1
 -10   5   1 130228. 2927.33   3
  10  -5   2 913.131 142.652   2
 -10  -5   2 1120.22 140.076   7
  10   5   2 1009.50 123.343   4
  10  -5   2 858.396 152.835   4
  10  -5   2 836.758 118.935   5
 -10  -5   3 19807.9 596.011  10
 -10  -5   3 20208.1 601.030   8
 -10   5   3 20250.2 594.164   7
  10  -5   3 19657.4 573.840   5
  10   6  -3 3219.99 170.876  40
 -10   6  -3 3200.28 161.189  24
  10   6  -2 37799.6 1001.04  28
  10   6  -2 38359.2 984.990  41
 -10   6  -2 38591.6 1005.69  24
 -10   6  -2 39572.3 992.517  22
 -10   6  -2 39782.9 994.460  18
  10   6  -2 38574.4 1026.24  35
 -10   6  -1 58101.0 1429.57  33
  10   6  -1 57158.2 1393.36  31
  10   6  -1 59008.9 1422.91  28
  10   6  -1 55638.9 1448.57   4
 -10   6  -1 58990.0 1407.14  24
 -10   6  -1 59226.6 1401.70  22
 -10   6  -1 57961.7 1403.74  18
  10  -6  -1 54378.2 1529.73   4
  10  -6  -1 57134.8 1576.22  13
  10   6  -1 57514.4 1410.49  41
  10   6  -1 53872.3 1421.36  35
 -10   6   0 470.011 96.0988  33
  10   6   0 861.876 128.730  28
  10   6   0 416.714 92.8285  27
  10  -6   0 463.454 102.045   2
 -10  -6   0 372.616 160.429   1
 -10   6   0 571.973 111.832   6
  10   6   0 468.025 104.278  40
  10   6   0 486.982 126.491   4
  10  -6   0 538.677 169.596   4
  10   6   0 331.645 101.171  35
  10   6   1 56216.4 1466.47   4
  10  -6   1 57118.5 1469.48   2
 -10  -6   1 53787.1 1588.43   1
  10  -6   1 58324.3 1577.47   4
  10   6   1 56068.7 1402.48  15
 -10   6   1 58833.0 1426.00   3
  10   6   2 39125.1 1028.36   4
  10  -6   2 38598.1 1100.92   4
  10  -6   2 38810.3 1003.80   5
 -10  -6   3 2952.67 189.275  10
 -10  -6   3 3335.49 183.494  23
 -10  -6   3 2927.02 184.562   8
  10  -6   3 3009.28 171.540   5
 -10   7  -3 980.617 106.239  33
  10   7  -3 892.778 94.1488  30
  10   7  -3 971.162 108.405  27
 -10   7  -3 892.856 90.9005  24
 -10   7  -3 932.525 85.3616  22
  10   7  -3 942.875 92.8479  40
  10   7  -2 24005.3 697.836  40
  10   7  -2 23649.6 664.004  28
 -10   7  -2 24237.5 682.604  24
 -10   7  -2 23991.0 670.619  22
  10   7  -2 23120.4 648.943  41
 -10   7  -2 23678.8 668.437  18
  10   7  -2 24325.0 694.842  35
  10   7  -1 45786.5 1197.44  40
  10   7  -1 46820.7 1186.25  28
  10   7  -1 47823.1 1229.46   4
  10  -7  -1 46008.9 1354.75  13
 -10   7  -1 46533.3 1179.86  24
 -10   7  -1 47294.1 1176.79  22
 -10   7  -1 46135.0 1178.85  18
  10  -7  -1 45671.7 1317.61   4
  10   7  -1 48219.4 1266.86  15
  10   7  -1 47439.4 1182.01  41
  10   7  -1 45743.3 1198.71  35
 -10   7   0 3102.76 192.778  33
  10   7   0 3287.88 195.941  30
  10   7   0 3214.42 187.177  27
  10   7   0 3444.53 235.345   4
  10  -7   0 3571.35 220.044   2
 -10   7   0 2981.56 186.478  18
  10  -7   0 3109.62 286.312   4
 -10   7   0 3289.21 215.927   6
 -10  -7   0 2913.01 281.436   1
  10   7   0 3394.23 203.346  41
  10  -7   0 3344.02 265.554  13
  10   7   0 3254.53 201.502  40
  10   7   0 3305.69 204.857  35
 -10   7   1 45818.4 1201.18   3
  10   7   1 47958.6 1253.29   4
  10  -7   1 46735.4 1256.95   2
  10  -7   1 46572.0 1358.64   4
  10   7   2 24447.8 698.488   4
  10  -7   2 23603.4 766.959   4
  10  -7   2 23699.8 669.925   5
 -10  -7   3 860.139 94.4270  23
 -10  -7   3 862.743 108.716   8
  10  -7   3 739.805 94.7469   5
 -10   8  -3 6420.99 245.964  33
  10   8  -3 6213.75 218.249  30
  10   8  -3 6251.53 234.166  27
 -10   8  -3 6166.20 224.230  24
 -10   8  -3 6238.15 215.885  22
  10   8  -3 5552.64 204.140  40
  10   8  -2 6670.03 269.066  28
 -10   8  -2 7295.43 300.206  24
 -10   8  -2 7599.65 295.409  22
 -10   8  -2 7392.21 292.441  18
  10   8  -2 7529.08 312.328  40
 -10   8  -2 6826.52 260.449  36
  10   8  -2 7228.56 300.509  35
 -10   8  -1 4706.83 253.672  33
  10   8  -1 4779.29 243.958  28
  10   8  -1 4373.38 254.830   4
 -10   8  -1 4985.81 250.645  24
 -10   8  -1 4876.10 240.272  22
 -10   8  -1 4659.97 240.931  18
  10  -8  -1 4834.16 325.900   4
  10   8  -1 4263.53 274.285  15
  10  -8  -1 4741.93 346.485  13
  10   8  -1 4781.45 258.481  40
  10   8  -1 4853.18 241.262  41
  10   8  -1 4573.30 253.052  35
 -10   8   0 3192.84 194.276  33
  10   8   0 3438.94 201.828  30
  10   8   0 3101.13 188.796  27
  10   8   0 3294.73 234.035   4
  10   8   0 3018.52 176.501  25
  10  -8   0 3565.09 227.531   2
 -10   8   0 3065.83 189.732  18
 -10  -8   0 2988.14 286.122   1
  10  -8   0 3496.87 308.548   4
  10   8   0 3636.43 235.604  15
 -10   8   0 3454.55 220.297   6
  10  -8   0 3118.81 265.699  13
  10   8   0 2876.60 194.349  40
  10   8   0 3376.83 208.814  35
 -10   8   1 4902.73 256.287   3
  10   8   1 4646.36 272.556   4
  10  -8   1 5106.83 292.894   2
  10  -8   1 4330.20 337.911   4
  10   8   2 7066.92 305.014  32
  10   8   2 7201.05 301.079   4
  10  -8   2 7163.84 359.074   4
 -10  -8   2 7056.05 308.837   8
  10  -8   2 7681.15 289.057   5
 -10  -8   3 6331.49 259.210  10
 -10  -8   3 6274.69 218.430  23
 -10  -8   3 6204.42 245.292   8
  10  -8   3 6150.20 229.487   5
 -10   9  -3 1186.46 101.922  33
  10   9  -3 1055.95 79.1204  30
  10   9  -3 1191.36 95.2394  27
  10   9  -3 1178.69 108.274  25
 -10   9  -3 1132.00 89.4594  24
 -10   9  -3 1233.85 86.5211  22
 -10   9  -3 1201.81 82.0718  18
  10   9  -3 1167.34 114.065  42
  10   9  -3 1206.63 101.383  39
  10   9  -2 97.2529 95.7534  30
  10   9  -2 160.941 102.752  27
 -10   9  -2 70.8188 79.2205  24
 -10   9  -2 81.6679 77.1431  22
 -10   9  -2 131.522 81.2627  18
  10   9  -2 46.8075 90.8943  40
 -10   9  -2 119.453 62.7642  36
  10   9  -2 71.2125 86.1194  35
 -10   9  -1 21641.5 658.572  33
  10   9  -1 21582.9 676.860   4
  10   9  -1 21991.6 661.316  27
 -10   9  -1 22581.0 654.925  24
 -10   9  -1 22386.5 648.443  22
 -10   9  -1 22092.3 655.034  18
  10  -9  -1 22357.2 789.761   4
  10   9  -1 22215.0 722.306  15
  10   9  -1 22561.9 654.207  42
  10   9  -1 22629.7 664.622  40
  10   9  -1 21052.4 652.085  35
 -10   9   0 1589.46 142.409  33
  10   9   0 1411.14 144.053  30
  10   9   0 1461.53 137.660  27
  10   9   0 1533.23 130.781  25
 -10  -9   0 1553.62 211.819   1
  10  -9   0 1777.51 167.746   2
  10   9   0 1470.73 159.177  15
 -10   9   0 1550.60 154.235   6
  10   9   0 1421.18 169.791   4
  10   9   0 1750.67 158.415  40
  10  -9   0 1642.06 210.063  13
  10   9   0 1401.91 129.302  39
  10  -9   0 2044.94 258.544   4
  10   9   0 1595.18 153.925  35
 -10   9   1 21480.8 656.739   3
  10   9   1 21326.8 686.932   4
 -10   9   1 22336.6 634.648  20
  10  -9   1 20919.1 700.005   2
  10  -9   1 20765.0 785.389   4
  10   9   2 104.674 84.7078  32
 -10  -9   2 128.206 79.3620   8
  10   9   2 105.521 76.6703   4
  10  -9   2 171.487 116.222   4
 -10  -9   3 822.506 98.9136  10
 -10  -9   3 1059.60 95.8174   8
  10  -9   3 1111.39 84.7760   5
 -10  10  -3 4117.64 166.518  33
  10  10  -3 3692.96 146.893  27
  10  10  -3 3857.28 163.141  25
 -10  10  -3 3799.96 151.521  24
 -10  10  -3 3761.70 144.585  22
 -10  10  -3 3511.65 137.801  18
  10  10  -3 3910.53 168.889  42
  10  10  -3 3772.87 154.875  39
  10  10  -2 5524.10 254.605  30
  10  10  -2 5610.20 257.884  27
 -10  10  -2 5710.22 250.280  24
 -10  10  -2 5569.45 243.147  22
 -10  10  -2 5545.58 244.693  18
  10  10  -2 5535.05 264.045  42
  10  10  -2 5404.26 245.189  40
  10  10  -2 5579.52 237.786  35
 -10  10  -1 29984.1 823.224  33
  10  10  -1 28584.6 823.369  30
  10  10  -1 29376.8 844.474   4
  10  10  -1 29926.1 825.684  27
  10  10  -1 29646.3 819.311  25
 -10  10  -1 29418.7 815.886  24
 -10  10  -1 30409.6 815.339  22
 -10  10  -1 29275.9 820.949  18
  10 -10  -1 30302.2 962.205   4
  10  10  -1 30324.6 811.882  42
  10  10  -1 29696.4 821.315  40
  10  10  -1 29238.9 817.192  35
 -10  10   0 189995. 4304.49  33
  10  10   0 195616. 4320.76  30
  10  10   0 199359. 4398.17   4
  10  10   0 190684. 4303.03  27
  10  10   0 192838. 4283.66  25
  10 -10   0 194898. 4558.96   4
  10  10   0 198333. 4398.07  15
 -10  10   0 191231. 4342.51   6
  10  10   0 191202. 4288.66  39
 -10  10   1 28582.7 814.942   3
  10  10   1 29157.0 844.175   4
 -10  10   1 28734.1 788.745  20
  10 -10   1 28208.9 959.318   4
  10  10   2 5576.45 256.429  32
  10  10   2 5789.91 242.845   4
 -10 -10   2 5507.70 262.502  10
 -10 -10   2 5173.34 231.771   8
  10 -10   2 5896.03 300.146   4
 -10 -10   3 3376.87 142.823   8
  10 -10   3 3093.86 122.949   5
 -10  11  -3 1229.23 81.1027  33
  10  11  -3 1255.81 81.1594  25
 -10  11  -3 1178.48 74.9217  24
 -10  11  -3 1136.34 68.2902  22
  10  11  -3 1231.08 84.0505  42
  10  11  -3 1041.90 71.4509  39
  10  11  -3 1353.01 82.0291  38
 -10  11  -2 6571.60 273.262  33
  10  11  -2 6740.62 269.192  30
  10  11  -2 6682.51 276.287  27
 -10  11  -2 6808.81 270.491  24
 -10  11  -2 7154.18 268.108  22
 -10  11  -2 6790.67 268.183  18
  10  11  -2 6833.48 281.026  42
  10  11  -2 6655.25 279.914  39
 -10  11  -1 588.031 107.125  33
  10  11  -1 637.305 123.874  30
  10  11  -1 586.671 116.658  27
  10  11  -1 696.965 117.571  25
 -10  11  -1 691.553 110.956  18
  10  11  -1 603.787 118.718   4
  10  11  -1 824.572 117.100  42
  10  11  -1 631.909 118.420  40
  10  11  -1 696.696 120.652  39
  10 -11  -1 722.736 166.328   4
 -10  11   0 42437.2 1072.94  33
  10  11   0 42987.2 1095.22  30
  10  11   0 43244.3 1162.59   4
  10  11   0 43832.5 1085.83  27
  10  11   0 42969.8 1065.66  25
  10 -11   0 42187.8 1294.63   4
 -10  11   0 42750.7 1105.51   6
  10  11   0 42129.3 1065.87  39
 -10  11   1 632.914 114.232   3
 -10  11   1 556.205 97.6110  20
  10 -11   1 632.221 196.750   4
  10  11   2 6612.58 267.963  32
  10  11   2 6630.87 250.152   4
 -10 -11   2 6575.32 270.567  10
  10 -11   2 6825.45 309.293   4
 -10 -11   3 1246.99 82.9982  10
 -10  12  -2 3550.93 178.293  33
  10  12  -2 3482.95 171.972  30
  10  12  -2 3403.70 174.032  27
 -10  12  -2 3268.21 169.197  24
 -10  12  -2 3472.19 170.612  22
 -10  12  -2 3430.95 174.304  18
  10  12  -2 3371.24 176.195  42
  10  12  -2 3101.17 176.135  39
  10  12  -2 3333.39 175.646  38
 -10  12  -1 3030.79 178.717  33
  10  12  -1 2961.58 192.664   4
  10  12  -1 2967.84 191.279  30
  10  12  -1 3040.65 186.282  25
  10 -12  -1 3145.01 261.889   4
 -10  12  -1 2668.53 190.711   6
  10  12  -1 3111.69 178.017  42
  10  12  -1 3100.13 189.786  39
  10  12  -1 2802.05 169.306  38
  10  12   0 81620.1 1904.79  30
  10  12   0 85027.6 1978.15   4
  10 -12   0 82839.7 2133.12   4
 -10  12   0 77438.9 1893.49   6
  10  12   0 80502.5 1875.01  39
 -10  12   1 2950.18 194.295   3
  10  12   1 2781.86 185.530  32
  10  12   1 3185.03 210.063   4
 -10  12   1 2807.10 175.032  20
  10 -12   1 2873.65 274.081   4
  10  12   2 3489.02 155.498   4
 -10 -12   2 3156.83 164.190  10
  10 -12   2 3553.36 201.058   4
 -10  13  -2 8226.19 270.599  33
  10  13  -2 8304.90 275.764  27
 -10  13  -2 8276.76 271.100  22
 -10  13  -2 8242.16 274.467  18
 -10  13  -2 8135.31 286.721   6
  10  13  -2 8088.20 272.424  42
  10  13  -2 8344.20 280.643  39
  10  13  -2 8290.95 273.235  38
 -10  13  -1 4622.29 208.274  33
  10  13  -1 4926.33 236.508   4
  10  13  -1 4857.63 226.996  30
  10  13  -1 4711.39 218.616  25
  10 -13  -1 4587.70 291.956   4
 -10  13  -1 4350.29 221.235   6
  10  13  -1 4971.85 212.845  42
  10  13  -1 4677.85 221.372  39
  10  13  -1 4988.67 209.235  38
  10  13   0 3382.93 220.578   4
  10 -13   0 3835.48 308.754   4
 -10  13   1 4691.39 236.094   3
  10  13   1 4890.20 224.572  32
  10  13   1 4806.68 244.652   4
  10 -13   1 4183.33 302.049   4
 -10 -13   2 6759.68 226.837  10
  10 -13   2 7166.77 266.235   4
 -10  14  -2 1934.41 99.0181  33
 -10  14  -2 2276.45 115.766  18
 -10  14  -2 2234.37 113.167   6
  10  14  -2 2270.86 116.699  39
  10  14  -2 2335.15 112.692  38
  10  14  -2 2166.63 100.528  37
  10  14  -1 1584.66 128.833   4
 -10  14  -1 1459.43 99.8566  33
 -10  14  -1 1512.68 117.401  18
  10 -14  -1 1869.77 174.455   4
 -10  14  -1 1451.89 107.805   6
  10  14  -1 1443.83 117.050  39
  10  14  -1 1589.41 109.365  38
  10  14   0 992.737 93.0284  32
 -10  14   0 1142.58 118.208   3
  10  14   0 1145.78 134.402   4
  10  14   1 1429.69 129.610   4
  10  14   1 1521.40 118.774  32
  10 -14   1 1314.93 178.156   4
 -10  14   1 1434.72 128.928   3
  10  15  -1 12083.8 336.911  38
  10  15  -1 12685.7 373.017   4
  10  15   0 2677.33 169.039   4
 -10  15   0 2613.40 154.582   3
  10 -15   0 2637.93 226.178   4
  10  15   1 13372.8 400.234   4
  10  15   1 12412.7 366.672  32
  10 -15   1 12861.1 469.680   4
 -10  15   1 12855.0 395.875   3
  10  16  -1 1914.09 99.6574   4
 -10  16   0 9.72116 48.2377   3
  10  16   0 73.2108 62.9285   4
  10 -16   0 71.0900 92.6989   4
 -10  16   1 1871.14 115.648   3
  10  16   1 2201.15 116.583   4
  10  17   0 3591.94 145.779   4
 -10  17   0 3138.47 129.295   3
  11   0  -3 49.0828 68.3128  41
 -11   0  -2 3.81206 69.4275  33
 -11   0  -2 79.3752 79.0256   6
 -11   0  -1 114.570 79.6533  33
 -11   0  -1 79.8305 86.3825   6
  11   0  -1 21.5185 111.848  14
  11   0  -1 75.7593 103.086   4
  11   0   0 50.9997 96.7627  31
  11   0   0 58.0314 93.8596  28
  11   0   0 124.687 75.7099   2
 -11   0   0 77.6662 87.0676   6
  11   0   0 33.4341 114.294   4
  11   0   1-42.8315 88.5041   2
  11   0   1 85.6128 77.1056  41
  11   0   1 136.864 120.671   4
  11   0   1-4.35440 82.8300   5
 -11   0   1 29.2465 143.516   1
 -11   0   2 102.663 97.0339   7
  11   0   2 124.445 95.6821   5
  11   0   2 16.4455 90.0035   4
 -11   0   3 42.1098 86.7100   8
 -11   0   3-4.01147 83.1507   7
  11   0   3 3.71848 79.7362   5
  11  -1  -3 4817.75 210.310  31
  11   1  -3 4474.88 221.144  28
 -11   1  -2 4971.39 240.032  33
  11   1  -2 5186.93 260.815  31
 -11  -1  -1 7597.74 305.104  33
 -11   1  -1 7840.87 316.057  33
  11   1  -1 7708.85 334.523  31
  11   1  -1 7582.53 352.687   4
  11  -1  -1 7854.56 365.329   4
 -11  -1  -1 7751.84 330.054   6
 -11   1  -1 8027.07 342.546   6
  11   1  -1 8076.45 393.542  14
  11  -1  -1 7856.86 396.958  14
  11   1   0 1719.50 155.659  31
  11  -1   0 2064.84 165.877  31
  11   1   0 1961.85 150.335   2
  11   1   0 2095.74 167.525  28
  11  -1   0 1871.81 155.965  28
  11  -1   0 2100.51 155.456   2
  11   1   0 1869.60 192.821   4
  11  -1   0 2107.10 212.127   4
 -11  -1   0 2279.05 182.434   6
 -11   1   0 1703.92 169.268   6
  11   1   1 7329.13 332.245   2
  11  -1   1 7497.97 340.451   2
 -11  -1   1 6416.35 416.172   1
  11   1   1 8024.10 379.144   4
  11  -1   1 7376.80 379.657   4
 -11   1   1 6849.75 417.187   1
  11   1   1 7818.82 319.516   5
  11  -1   1 8010.18 315.172   5
  11   1   1 7721.04 292.058  41
  11   1   2 4982.25 273.933   4
  11  -1   2 5385.99 284.880   4
 -11  -1   2 5457.67 271.778   7
  11   1   2 5012.39 263.469   5
  11  -1   2 5374.67 268.932   5
 -11  -1   3 5124.30 247.525   7
 -11   1   3 4819.29 235.863   7
  11  -1   3 4646.23 228.602   5
  11  -2  -3 6012.51 246.010  31
  11   2  -3 5901.71 242.610  28
 -11   2  -2 21683.0 633.462  33
  11   2  -2 21358.6 636.804  31
 -11   2  -1 14550.9 478.224  33
  11   2  -1 14292.5 486.860  31
 -11   2  -1 14288.5 441.223  24
  11   2  -1 14085.8 514.973   4
  11  -2  -1 14417.3 539.705   4
 -11  -2  -1 13872.4 645.720   1
 -11  -2  -1 14444.6 480.634   6
 -11   2  -1 14702.8 510.755   6
  11   2  -1 14512.0 546.899  14
  11  -2  -1 14591.6 579.372  14
  11  -2  -1 15521.9 569.426  13
 -11   2   0 13352.2 452.772  33
 -11  -2   0 13713.9 630.967   1
  11  -2   0 13399.3 455.435  31
  11   2   0 12948.5 441.072   2
  11   2   0 14410.7 465.213  28
  11  -2   0 13761.7 454.946   2
  11   2   0 13729.6 520.345   4
  11  -2   0 14012.8 553.466   4
 -11   2   0 13850.0 484.294   6
  11   2   0 13363.1 450.218  41
 -11  -2   1 13063.1 617.526   1
  11   2   1 14216.7 500.171   2
  11  -2   1 14284.7 509.379   2
  11   2   1 14828.1 545.772   4
  11  -2   1 14755.7 567.582   4
  11   2   1 14679.0 486.585   5
  11  -2   1 14344.1 466.471   5
  11   2   1 14366.4 452.564  41
  11   2   2 22142.1 685.207   4
  11  -2   2 21240.0 696.905   4
 -11  -2   2 23528.4 677.766   7
  11   2   2 22806.8 678.050   5
  11  -2   2 22265.6 662.639   5
 -11  -2   3 6662.62 285.524   7
 -11   2   3 6263.82 273.950   7
  11  -2   3 6245.00 264.904   5
 -11   3  -3 976.189 106.239  33
  11   3  -3 745.411 91.0008  28
 -11   3  -3 796.017 112.802   6
  11   3  -3 791.826 98.3047  35
 -11   3  -2 26471.9 744.310  33
  11   3  -2 26826.3 734.309  31
  11   3  -2 25637.2 756.046  28
  11   3  -2 26166.7 742.925  41
 -11   3  -1 8756.98 348.466  33
  11   3  -1 9386.74 358.750  31
 -11  -3  -1 8562.14 489.429   1
  11   3  -1 9082.95 369.133  28
 -11   3  -1 8641.07 318.465  24
  11   3  -1 8613.39 372.259   4
 -11   3  -1 8228.77 305.861  22
  11  -3  -1 8450.32 399.276   4
  11   3  -1 9065.31 402.004  14
  11  -3  -1 8395.80 423.034  14
  11  -3  -1 8916.83 426.007  13
 -11   3   0 26886.7 757.770  33
  11  -3   0 25549.1 752.395  31
  11   3   0 27562.7 765.391  28
  11  -3   0 27441.6 766.279   2
  11   3   0 27393.9 828.647   4
  11  -3   0 27672.8 879.810   4
 -11   3   0 27221.5 793.404   6
  11  -3   0 29637.6 859.696  13
 -11  -3   0 26845.4 965.252   1
  11   3   0 27858.0 761.003  41
  11   3   0 26942.8 744.704  40
  11   3   1 8986.19 368.235   2
  11  -3   1 9258.80 383.848   2
  11   3   1 9648.60 410.525   4
  11  -3   1 8829.20 436.925   4
  11  -3   1 8684.21 331.952   5
 -11  -3   1 8547.91 482.710   1
  11   3   2 26770.0 789.294   4
  11  -3   2 26635.9 821.470   4
 -11  -3   2 29384.7 787.448   7
  11   3   2 27196.4 785.449   5
  11  -3   2 27030.9 769.079   5
 -11   3   3 777.019 109.711   7
  11   3   3 679.228 104.240   5
  11  -3   3 754.684 105.834   5
 -11   4  -3 17893.9 498.795  33
  11   4  -3 15836.3 468.846  35
 -11   4  -2 10386.5 387.965  33
  11   4  -2 10163.0 363.731  31
  11   4  -2 10664.0 399.642  28
 -11   4  -2 10326.7 354.821  24
  11   4  -2 10463.7 377.607  41
 -11   4  -1 76616.2 1827.56  33
  11   4  -1 75768.9 1813.83  31
  11   4  -1 76212.0 1833.75  28
  11   4  -1 76981.2 1869.16   4
 -11   4  -1 77149.7 1793.49  24
 -11   4  -1 74516.9 1780.26  22
  11  -4  -1 76086.4 1918.64   4
 -11   4  -1 73868.2 1787.39  18
 -11  -4  -1 72297.5 2038.86   1
  11   4  -1 77992.7 1908.83  14
  11  -4  -1 76990.9 1952.81  13
  11   4  -1 77055.0 1825.33  41
  11   4   0 175057. 3924.68  31
  11   4   0 177944. 3934.35  28
  11   4   0 175826. 4014.69   4
  11  -4   0 171214. 3937.69   2
 -11  -4   0 169837. 4181.53   1
  11  -4   0 179741. 4100.94   4
  11  -4   0 179399. 4045.51  13
  11   4   0 175734. 3929.28  41
  11   4   0 174852. 3916.47  40
  11   4   0 171334. 3925.26  35
  11   4   1 75998.9 1883.06   4
  11  -4   1 77131.5 1863.28   2
  11  -4   1 74693.6 1953.35   4
 -11  -4   1 71610.7 2021.28   1
  11   4   2 10780.2 407.475   4
  11  -4   2 10564.5 437.261   4
 -11  -4   2 11563.9 410.855   7
  11   4   2 10394.6 404.965   5
  11  -4   2 10311.8 384.002   5
 -11  -4   3 15084.4 476.986  10
 -11   4   3 15520.0 475.689   7
  11  -4   3 16079.7 469.871   5
 -11   5  -3 1986.23 136.396  33
  11   5  -3 1736.16 130.090  40
  11   5  -3 1797.51 114.695  35
 -11   5  -2 12107.4 430.220  33
  11   5  -2 11860.4 387.923  31
  11   5  -2 11965.6 422.396  28
 -11   5  -2 12093.3 397.576  24
 -11   5  -2 12059.5 387.180  22
 -11   5  -2 11907.0 389.106  18
  11   5  -2 12076.8 407.339  41
 -11   5  -1 30218.7 835.392  33
  11   5  -1 30812.3 817.908  31
  11   5  -1 29922.7 836.272  28
  11   5  -1 29706.1 859.758   4
 -11   5  -1 30376.2 808.896  24
 -11   5  -1 30538.1 801.032  22
  11  -5  -1 28424.4 910.537   4
 -11   5  -1 29304.4 802.406  18
  11  -5  -1 29769.9 946.919  13
  11   5  -1 29854.9 824.418  41
 -11  -5   0 101942. 2688.93   1
  11   5   0 106261. 2536.49   4
  11  -5   0 103912. 2471.90   2
  11  -5   0 104568. 2621.76   4
  11  -5   0 104928. 2569.11  13
  11   5   0 110227. 2451.99  40
  11   5   0 106482. 2457.78  35
  11   5   1 29972.7 882.620   4
  11  -5   1 30040.9 872.696   2
  11  -5   1 29659.1 953.873   4
 -11  -5   1 27114.9 986.498   1
 -11   5   1 29859.0 822.927   3
  11   5   2 12608.5 444.522   4
  11  -5   2 12638.1 489.089   4
  11  -5   2 12665.5 425.808   5
  11  -5   3 1616.73 126.086   5
 -11  -5   3 1532.56 136.063  10
 -11  -5   3 1607.39 127.674  23
 -11  -5   3 1832.27 140.390   8
 -11   5   3 1811.23 136.268   7
 -11   6  -3 239.570 74.4966  33
  11   6  -3 265.268 71.8138  30
 -11   6  -3 284.857 56.7629  24
  11   6  -3 267.080 72.1322  40
 -11   6  -2 11139.9 408.837  33
  11   6  -2 11418.5 397.504  28
 -11   6  -2 11576.0 388.292  24
 -11   6  -2 11185.4 372.508  22
 -11   6  -2 11083.6 374.253  18
  11   6  -2 11099.2 378.829  41
  11   6  -2 11415.6 414.779  40
  11   6  -2 11569.2 415.060  35
 -11   6  -1 3057.47 205.548  33
  11   6  -1 3183.03 212.804  28
  11   6  -1 3050.66 217.433   4
  11  -6  -1 2542.26 253.128  13
 -11   6  -1 3109.26 191.412  24
 -11   6  -1 3067.47 189.646  22
  11  -6  -1 3159.09 256.363   4
 -11   6  -1 2833.64 188.102  18
 -11  -6  -1 2363.95 271.351   1
  11   6  -1 2973.71 199.737  41
  11   6  -1 2853.63 210.285  35
 -11   6   0 30321.9 836.444  33
  11   6   0 30686.2 808.444  27
  11   6   0 30323.8 903.636   4
  11  -6   0 29793.9 852.484   2
  11  -6   0 29732.3 984.896   4
 -11   6   0 30850.1 871.838   6
  11  -6   0 29862.1 933.935  13
  11   6   0 31818.1 838.527  40
 -11  -6   0 28546.2 1018.27   1
  11   6   0 31213.6 841.936  35
  11   6   1 3117.13 236.365   4
  11  -6   1 3094.14 222.993   2
 -11  -6   1 2864.86 288.313   1
  11  -6   1 2886.29 275.599   4
 -11   6   1 2935.76 196.576   3
  11   6   2 11367.4 406.120   4
  11  -6   2 10812.3 446.680   4
  11  -6   2 11286.9 385.089   5
 -11  -6   3 193.112 78.5071  10
 -11  -6   3 181.057 63.8578  23
 -11  -6   3 123.201 77.9077   8
 -11   6   3 207.992 76.3694   7
 -11   7  -3 10954.1 334.819  33
  11   7  -3 10387.0 312.643  30
  11   7  -3 10835.8 332.937  27
 -11   7  -3 10480.9 305.057  24
  11   7  -3 9908.24 304.719  40
 -11   7  -2 4362.10 236.133  33
  11   7  -2 3981.09 208.921  28
 -11   7  -2 4407.62 218.094  24
 -11   7  -2 4745.79 216.815  22
 -11   7  -2 4138.49 208.668  18
  11   7  -2 4214.41 203.383  41
  11   7  -2 4568.11 241.124  40
  11   7  -2 4607.17 239.840  35
  11   7  -1 20157.0 616.508  28
  11   7  -1 20453.3 648.130   4
 -11   7  -1 20488.1 610.399  24
 -11   7  -1 20700.4 606.813  22
 -11   7  -1 20631.3 610.000  18
  11  -7  -1 20722.7 722.908   4
  11   7  -1 20266.4 681.344  15
  11   7  -1 20007.2 607.182  41
  11   7  -1 20053.3 627.888  35
 -11   7   0 1094.75 128.474  33
  11   7   0 1155.68 131.190  30
  11   7   0 1286.21 126.084  27
  11   7   0 1068.32 146.630  15
 -11   7   0 1040.79 143.094   6
  11   7   0 1301.29 166.516   4
  11   7   0 1176.17 139.329  40
  11  -7   0 1149.49 174.683  13
  11  -7   0 1241.56 218.343   4
  11   7   0 1247.64 142.067  35
  11   7   1 20222.2 656.138   4
  11  -7   1 19407.9 655.705   2
  11  -7   1 20228.7 742.012   4
 -11   7   1 19575.2 612.553   3
  11   7   2 4473.17 226.721   4
  11  -7   2 4229.37 261.349   4
  11  -7   2 4541.54 213.624   5
 -11  -7   3 9324.10 283.571  23
 -11  -7   3 9920.93 320.012   8
 -11   7   3 9839.31 318.279   7
  11  -7   3 9989.69 303.059   5
 -11   8  -3 337.065 65.5111  33
  11   8  -3 337.046 54.2783  30
  11   8  -3 241.082 62.6372  27
  11   8  -3 208.444 69.7531  25
 -11   8  -2 14833.6 477.718  33
 -11   8  -2 14823.4 459.037  24
 -11   8  -2 14524.3 448.158  22
 -11   8  -2 14625.6 451.025  18
  11   8  -2 14130.6 468.239  40
  11   8  -2 14545.3 464.319  35
 -11   8  -1 71.7099 95.3821  33
  11   8  -1 234.323 107.270  27
 -11   8  -1 108.735 86.5824  24
 -11   8  -1 33.5732 79.6826  22
 -11   8  -1 105.692 86.6159  18
  11   8  -1 235.046 102.715   4
  11   8  -1 199.216 87.5878  42
  11   8  -1 111.733 91.6561  41
  11   8  -1 240.117 116.583  40
  11  -8  -1 463.917 150.888   4
  11   8  -1 154.612 106.899  35
 -11   8   0 5167.87 255.397  33
  11   8   0 5364.18 254.584  30
  11   8   0 5155.15 241.710  27
  11   8   0 5265.44 299.326   4
  11  -8   0 5239.37 361.408   4
 -11   8   0 5359.61 282.744   6
  11   8   0 5071.65 282.401  15
  11   8   0 5435.15 259.988  40
  11   8   0 5036.29 229.227  39
  11   8   0 5353.83 260.246  35
 -11   8   1 116.487 86.9268   3
  11   8   1 231.901 111.066   4
  11  -8   1 70.3262 147.335   4
  11   8   2 14421.2 456.733  32
  11   8   2 13920.2 449.621   4
  11  -8   2 14062.0 507.633   4
 -11  -8   2 13697.2 456.865   8
 -11   9  -3 1834.64 104.068  33
  11   9  -3 1739.96 96.6461  27
  11   9  -3 1882.24 108.009  25
 -11   9  -3 1628.29 87.6929  24
 -11   9  -3 1739.34 113.764   6
  11   9  -3 1847.33 107.476  42
  11   9  -3 1806.79 100.630  39
 -11   9  -2 5273.88 250.179  33
  11   9  -2 5507.00 253.402  30
  11   9  -2 5329.59 252.520  27
 -11   9  -2 5416.36 238.730  24
 -11   9  -2 5420.10 233.121  22
 -11   9  -2 5322.46 234.109  18
  11   9  -2 5692.87 254.528  42
  11   9  -2 5474.11 246.671  40
  11   9  -2 5708.43 242.201  35
 -11   9  -1 12460.0 437.780  33
  11   9  -1 12074.2 443.548   4
  11   9  -1 12368.0 431.468  27
  11   9  -1 11699.6 414.848  25
 -11   9  -1 12806.3 428.730  24
 -11   9  -1 11750.4 416.709  22
 -11   9  -1 12161.6 425.857  18
  11  -9  -1 12538.2 524.410   4
  11   9  -1 12002.9 402.278  42
  11   9  -1 11574.2 422.873  40
  11   9  -1 11788.6 428.336  35
 -11   9   0 12886.6 446.107  33
 -11   9   0 12877.3 438.322   3
  11   9   0 13509.6 446.070  30
  11   9   0 12601.5 494.185   4
  11   9   0 14172.8 437.535  27
  11  -9   0 12750.7 587.539   4
 -11   9   0 12645.8 471.006   6
  11   9   0 13620.4 421.384  39
  11   9   0 13523.3 451.979  35
  11   9   1 12349.6 462.568   4
  11  -9   1 11002.2 523.762   4
 -11   9   1 11698.5 424.938   3
  11   9   2 5689.82 247.171  32
  11   9   2 5348.90 231.523   4
  11  -9   2 5143.99 273.117   4
 -11  -9   2 5086.37 234.493   8
 -11  -9   3 1615.46 104.173  10
 -11  -9   3 1574.52 94.2752   8
 -11  10  -3 2558.43 110.102  33
  11  10  -3 2538.98 109.684  25
  11  10  -3 2382.85 105.805  42
  11  10  -3 2393.19 102.410  39
  11  10  -3 2589.45 108.868  38
  11  10  -2 1955.39 144.738  30
  11  10  -2 1713.14 144.192  27
  11  10  -2 1917.25 149.148  25
 -11  10  -2 1777.37 134.058  24
 -11  10  -2 1997.39 131.996  22
 -11  10  -2 1781.03 131.069  18
  11  10  -2 1916.19 135.073  40
  11  10  -2 2016.21 146.105  42
 -11  10  -1 9441.25 360.039  33
  11  10  -1 9820.56 374.892   4
  11  10  -1 9075.54 351.847  27
  11  10  -1 9594.19 347.554  25
 -11  10  -1 9183.19 351.408  24
 -11  10  -1 9517.49 350.003  22
 -11  10  -1 9604.11 359.072  18
  11 -10  -1 8993.18 437.439   4
 -11  10  -1 8993.28 379.030   6
  11  10  -1 8916.68 323.985  42
  11  10  -1 9071.12 351.863  40
  11  10  -1 9375.99 351.203  39
  11  10  -1 8856.12 350.457  35
 -11  10   0 61389.8 1486.44   3
  11  10   0 61259.3 1481.63  30
  11  10   0 60395.0 1549.65   4
  11  10   0 62731.4 1468.21  27
  11  10   0 59911.6 1435.11  25
  11 -10   0 59837.0 1681.62   4
 -11  10   0 60784.4 1513.08   6
  11  10   0 61398.2 1447.38  39
  11  10   1 9904.33 390.999   4
  11 -10   1 8598.87 453.157   4
 -11  10   1 8661.36 353.681   3
  11  10   2 1801.83 137.162  32
  11  10   2 1947.33 128.159   4
 -11 -10   2 1905.18 145.713  10
  11 -10   2 1828.16 158.387   4
 -11 -10   2 1751.63 123.232   8
 -11 -10   3 2269.38 105.696  10
 -11  11  -2 7791.06 281.609  33
  11  11  -2 7887.95 278.620  30
  11  11  -2 7864.36 280.549  27
  11  11  -2 8049.57 284.258  25
 -11  11  -2 7386.52 269.964  24
 -11  11  -2 7524.83 268.698  22
 -11  11  -2 7323.23 267.355  18
  11  11  -2 7916.79 273.518  42
 -11  11  -1 50926.5 1247.88  33
  11  11  -1 51302.2 1274.48   4
  11  11  -1 50626.2 1248.94  27
  11  11  -1 51664.7 1238.96  25
 -11  11  -1 50489.7 1247.84  22
 -11  11  -1 50861.0 1256.48  18
  11 -11  -1 50681.8 1371.70   4
 -11  11  -1 49701.1 1279.79   6
  11  11  -1 49848.7 1210.50  42
  11  11  -1 51416.9 1247.06  39
  11  11  -1 49325.1 1217.33  38
 -11  11   0 43435.1 1106.30   3
  11  11   0 44296.8 1096.53  30
  11  11   0 45333.2 1167.98   4
  11 -11   0 42840.0 1282.85   4
 -11  11   0 42250.9 1108.36   6
  11  11   0 43200.6 1060.76  39
  11  11   1 51372.5 1286.87   4
  11 -11   1 50126.2 1400.06   4
 -11  11   1 49373.9 1261.09   3
  11  11   2 7171.66 243.999   4
  11  11   2 7709.77 272.258  32
 -11 -11   2 7179.35 266.237  10
  11 -11   2 7304.14 292.216   4
 -11  12  -2 1741.68 114.426  33
  11  12  -2 1647.47 111.318  30
  11  12  -2 1685.91 116.664  27
  11  12  -2 1610.64 113.890  25
 -11  12  -2 1716.21 111.651  24
 -11  12  -2 1679.12 108.611  22
 -11  12  -2 1537.40 107.668  18
 -11  12  -2 1567.92 121.482   6
  11  12  -2 1736.95 108.425  42
  11  12  -2 1716.11 110.481  38
 -11  12  -1 27043.2 711.160  33
  11  12  -1 27652.1 738.741   4
  11  12  -1 26731.4 715.351  27
  11  12  -1 26783.6 705.181  25
 -11  12  -1 27495.0 726.705  18
  11 -12  -1 27313.4 818.248   4
 -11  12  -1 27420.7 739.561   6
  11  12  -1 24762.4 675.832  42
  11  12  -1 27472.6 714.532  39
  11  12  -1 26010.1 684.712  38
 -11  12   0 13795.6 441.424   3
  11  12   0 14182.8 481.110   4
  11 -12   0 13850.8 575.414   4
 -11  12   0 12658.1 421.921   6
  11  12   0 13453.0 397.529  39
  11  12   1 26444.7 723.148  32
  11  12   1 27882.1 760.530   4
  11 -12   1 26864.7 849.835   4
 -11  12   1 26285.5 739.236   3
 -11 -12   2 1345.84 96.1205  10
  11 -12   2 1539.60 114.614   4
 -11  13  -2 308.792 52.8958  33
  11  13  -2 323.436 59.1373  25
 -11  13  -2 343.178 60.2927   6
  11  13  -2 229.359 48.4077  42
 -11  13  -1 2035.92 123.546  33
  11  13  -1 2167.08 141.676   4
  11  13  -1 1976.55 136.148  30
  11  13  -1 2011.10 128.795  25
 -11  13  -1 1987.62 134.876   6
  11  13  -1 2190.67 135.399  39
  11  13  -1 1917.18 115.896  38
 -11  13   0 11201.3 370.550   3
  11  13   0 12308.6 412.686   4
  11 -13   0 11463.4 491.511   4
  11  13   1 1924.38 134.753  32
  11  13   1 2280.30 156.185   4
  11 -13   1 2290.19 211.286   4
 -11  13   1 1747.87 137.911   3
  11  14  -1 950.484 90.7700   4
 -11  14  -1 686.663 71.5351   6
  11  14  -1 947.561 85.4191  39
  11  14  -1 748.807 64.0516  38
  11  14   0 559.539 69.3953  32
 -11  14   0 600.333 82.7092   3
  11  14   0 595.764 96.8319   4
  11  14   1 923.121 98.7875   4
  11  14   1 1060.60 91.9722  32
 -11  14   1 885.851 93.3827   3
  11  15  -1 8451.40 252.336   4
  11  15   0 5702.64 226.942   4
  11 -15   0 5738.83 272.030   4
 -11  15   0 5076.90 197.254   3
  11  15   1 9534.04 283.476   4
  11  15   1 8477.45 256.578  32
  11 -15   1 9299.93 330.890   4
 -11  15   1 8507.52 276.936   3
  11  16   0 7200.97 236.256   4
  12   0  -3 804.911 103.880  28
  12   0  -3 770.459 80.0884  41
 -12   0  -2 8990.23 326.743  33
  12   0  -2 8888.25 359.335  31
 -12   0  -2 8912.79 349.581   6
 -12   0  -1 49346.4 1254.95  33
  12   0  -1 50872.9 1289.61  31
  12   0  -1 49683.3 1323.07   4
 -12   0  -1 50721.2 1295.57   6
  12   0  -1 50459.0 1365.40  14
  12   0   0 3943.05 229.021  31
  12   0   0 4219.62 230.431  28
  12   0   0 4271.46 285.173   4
 -12   0   0 4142.40 248.291   6
  12   0   0 3989.70 223.096  41
  12   0   1 49031.5 1280.13   2
  12   0   1 48966.4 1337.03   4
  12   0   1 50956.3 1244.95   5
  12   0   1 49895.3 1198.40  41
  12   0   2 9024.97 375.653   4
 -12   0   2 9602.26 360.782   7
  12   0   2 9223.69 364.514   5
  12  -1  -3 367.343 69.5425  31
  12   1  -3 351.207 83.2213  28
 -12   1  -2 899.387 108.416  33
  12   1  -2 842.788 128.969  31
 -12   1  -2 784.359 121.934   6
 -12   1  -1 14901.4 495.050  33
  12   1  -1 15334.4 517.847  31
  12  -1  -1 14850.7 517.071  31
  12   1  -1 15502.2 548.068   4
  12  -1  -1 16081.5 560.753   4
 -12  -1  -1 15462.6 515.843   6
 -12   1  -1 14784.2 526.830   6
  12   1  -1 15354.4 570.635  14
  12  -1  -1 15132.1 580.720  14
  12   1   0 7215.68 312.868  31
  12  -1   0 7166.52 311.361  31
  12   1   0 7090.99 309.649  28
  12  -1   0 7302.26 306.290  28
  12   1   0 7151.48 366.977   4
  12  -1   0 7235.50 378.146   4
 -12   1   0 7050.01 334.934   6
  12   1   0 6757.37 301.635  41
  12   1   0 6873.49 282.110  40
  12   1   1 15329.8 526.069   2
 -12  -1   1 13236.8 628.305   1
  12  -1   1 15040.3 528.472   2
  12   1   1 16032.4 576.471   4
  12  -1   1 15604.8 585.691   4
 -12   1   1 12221.8 608.057   1
  12  -1   1 15460.9 494.133   5
  12   1   1 15591.7 469.694  41
  12   1   2 858.608 125.770   4
 -12  -1   2 913.654 122.962   7
 -12   1   2 1005.55 127.263   7
  12  -1   2 850.356 129.402   4
  12   1   2 809.051 123.991   5
  12  -1   2 826.324 126.230   5
 -12  -1   3 267.564 74.9484   7
 -12   1   3 270.872 79.8345   7
  12   1   3 205.163 75.5518   5
  12  -1   3 388.610 78.2571   5
  12  -2  -3 2179.72 131.148  31
  12   2  -3 2076.69 129.143  28
  12   2  -3 2267.42 137.507  35
 -12   2  -2 15952.2 495.061  33
  12   2  -2 15961.2 499.218  31
  12   2  -2 15081.0 517.758  28
 -12   2  -2 15890.0 525.650   6
  12   2  -2 15453.7 505.265  41
 -12   2  -1 15843.6 519.195  33
  12   2  -1 16152.7 531.039  31
  12   2  -1 15345.9 538.441  28
  12   2  -1 16841.0 568.140   4
  12  -2  -1 16315.6 580.089   4
 -12  -2  -1 15931.4 523.386   6
 -12   2  -1 16763.3 561.944   6
  12   2  -1 16918.7 597.772  14
  12  -2  -1 15038.3 603.673  14
  12  -2   0 52399.9 1295.27  31
  12   2   0 53722.6 1296.56  28
  12  -2   0 49874.9 1273.23  28
  12   2   0 51673.8 1381.40   4
  12  -2   0 51533.6 1413.41   4
 -12   2   0 51450.5 1333.64   6
  12   2   0 51605.5 1290.58  41
  12   2   0 50599.8 1262.46  40
 -12  -2   0 48565.7 1532.26   1
  12   2   1 16359.2 552.574   2
  12  -2   1 16513.7 558.584   2
  12   2   1 17245.7 600.446   4
  12  -2   1 17220.8 624.530   4
  12  -2   1 15807.0 504.831   5
 -12  -2   1 14832.5 668.037   1
  12   2   2 15744.1 532.149   4
  12  -2   2 16094.8 552.100   4
 -12  -2   2 17264.1 520.940   7
 -12   2   2 16401.0 522.758   7
  12   2   2 15448.4 523.169   5
  12  -2   2 16052.8 516.185   5
 -12   2   3 2147.86 141.071   7
  12  -2   3 2272.44 139.254   5
  12  -3  -3 1362.48 110.841  31
  12   3  -3 1056.58 90.3580  28
  12   3  -3 1257.47 115.376  40
  12   3  -3 1200.77 101.937  35
 -12   3  -2 2540.02 172.780  33
  12   3  -2 2422.60 167.754  31
  12   3  -2 2435.70 192.720  28
 -12   3  -2 2377.37 185.683   6
  12   3  -2 2623.87 181.101  41
 -12   3  -1 16556.6 538.653  33
  12   3  -1 18071.6 549.891  31
  12   3  -1 16994.9 553.660  28
  12   3  -1 17607.7 580.702   4
  12  -3  -1 16664.1 597.740   4
 -12   3  -1 17124.5 575.238   6
  12   3  -1 17453.8 601.774  14
  12  -3  -1 16312.2 625.831  14
  12  -3  -1 13497.8 582.882  13
  12   3  -1 17006.4 544.659  41
 -12  -3  -1 13866.8 685.439   1
  12  -3   0 63728.2 1575.55  31
  12   3   0 66728.7 1584.47  28
  12  -3   0 63417.3 1556.01  28
  12   3   0 65901.9 1669.61   4
  12  -3   0 64764.2 1713.59   4
 -12  -3   0 60427.5 1819.76   1
 -12   3   0 65483.7 1626.18   6
  12   3   0 65324.2 1582.29  41
  12   3   0 66272.4 1560.33  40
  12   3   0 63792.5 1570.68  35
  12  -3   1 17298.7 567.452   2
  12   3   1 16453.5 586.438   4
  12  -3   1 16861.1 627.976   4
 -12  -3   1 14219.2 661.284   1
 -12   3   1 12982.7 608.782   1
  12   3   2 2787.73 191.113   4
  12  -3   2 2491.63 197.531   4
 -12  -3   2 2807.39 183.795   7
  12  -3   2 2664.97 177.977   5
 -12   3   3 1040.51 90.5985   8
 -12   3   3 1046.28 105.596   7
  12  -3   3 1164.13 106.869   5
 -12   4  -3 8605.14 275.929  33
  12  -4  -3 7798.41 276.776  31
 -12   4  -3 8715.85 294.793   6
  12   4  -3 7868.51 275.597  40
  12   4  -3 8035.24 260.219  35
 -12   4  -2 1235.00 131.076  33
  12   4  -2 1350.47 126.718  31
  12   4  -2 1331.58 147.004  28
 -12   4  -2 1387.37 111.919  24
 -12   4  -2 1115.06 146.102   6
  12   4  -2 1319.25 135.403  41
 -12   4  -1 100517. 2368.46  33
  12   4  -1 102138. 2354.75  31
  12   4  -1 105071. 2379.42  28
  12   4  -1 101221. 2405.69   4
  12  -4  -1 99685.5 2452.70   4
 -12   4  -1 100307. 2413.34   6
  12  -4  -1 93278.4 2476.16  14
  12   4  -1 102800. 2367.85  41
  12  -4   0 5913.18 275.470  31
  12   4   0 6296.26 290.494  28
  12  -4   0 5426.22 256.030  28
 -12  -4   0 5513.54 402.110   1
  12   4   0 5570.72 320.209   4
  12  -4   0 5625.52 357.293   4
 -12   4   0 5785.35 300.603   6
  12   4   0 5949.72 281.282  41
  12   4   0 6180.47 270.420  40
  12   4   0 6137.20 277.686  35
  12  -4   1 99577.7 2412.45   2
  12   4   1 102514. 2449.46   4
  12  -4   1 102048. 2508.98   4
  12   4   2 1319.08 136.468   4
  12  -4   2 1472.24 160.383   4
  12  -4   2 1446.93 131.966   5
 -12  -4   3 6833.05 264.478  10
 -12  -4   3 8075.62 263.295  23
 -12   4   3 6975.62 263.287   7
  12  -4   3 7956.53 263.345   5
 -12   5  -3 5173.09 194.280  33
  12   5  -3 4779.50 188.969  30
 -12   5  -3 4999.85 207.801   6
  12   5  -3 4492.91 184.192  40
  12   5  -3 4524.90 168.303  35
 -12   5  -2 5017.54 244.872  33
  12   5  -2 5167.46 246.368  28
 -12   5  -2 4584.04 212.951  24
 -12   5  -2 4759.11 202.054  22
  12   5  -2 4887.46 228.633  41
  12   5  -2 4975.84 253.284  35
 -12   5  -1 27021.9 766.295  33
  12   5  -1 26945.6 743.727  31
  12   5  -1 27694.4 769.394  28
  12   5  -1 25878.2 782.524   4
 -12   5  -1 25169.9 725.692  24
  12  -5  -1 25170.6 822.975   4
 -12   5  -1 26552.3 800.899   6
  12   5  -1 26378.8 752.077  41
  12   5  -1 26922.7 764.903  40
 -12  -5   0 5906.19 414.253   1
  12  -5   0 6806.65 298.495  31
  12   5   0 7575.02 317.851  28
  12   5   0 6873.84 273.653  27
  12   5   0 7339.62 358.237   4
  12  -5   0 6134.31 384.990   4
  12  -5   0 7099.97 373.913  13
  12   5   0 6745.69 304.565  41
  12   5   0 7663.98 308.495  40
  12   5   0 7229.81 304.215  35
  12   5   1 26119.0 802.919   4
  12  -5   1 25845.2 859.147   4
  12   5   2 4935.33 242.688   4
  12  -5   2 4743.21 263.818   4
  12  -5   2 4943.44 229.564   5
 -12  -5   3 4115.13 188.476  10
 -12  -5   3 4660.89 175.979  23
 -12  -5   3 4545.80 192.984   8
 -12   5   3 4112.28 183.077   7
  12  -5   3 4643.52 181.133   5
 -12   6  -3 3837.38 160.171  33
  12   6  -3 3860.16 155.068  30
  12   6  -3 3905.42 166.059  27
 -12   6  -3 3874.71 174.987   6
  12   6  -3 3549.27 150.279  40
 -12   6  -2 18651.7 568.398  33
  12   6  -2 18622.9 548.420  28
 -12   6  -2 18796.9 534.917  24
 -12   6  -2 19065.8 524.469  22
  12   6  -2 18357.0 533.553  41
  12   6  -2 18901.7 572.288  40
  12   6  -2 19280.5 572.151  35
 -12   6  -1 680.552 103.514  24
  12   6  -1 875.928 133.234   4
  12   6  -1 616.881 118.672  41
  12  -6  -1 802.950 157.648   4
  12   6  -1 663.363 133.235  40
  12  -6   0 65300.8 1637.82  31
  12   6   0 68829.3 1643.21  30
  12   6   0 68759.6 1620.82  27
  12   6   0 69247.4 1742.74   4
  12  -6   0 68671.9 1826.91   4
  12   6   0 70719.4 1654.54  40
  12   6   0 69870.1 1661.35  35
  12   6   1 868.444 148.237   4
  12  -6   1 771.444 181.645   4
  12   6   2 19222.2 568.427   4
  12  -6   2 19577.7 615.822   4
  12  -6   2 18577.3 539.296   5
 -12  -6   3 3317.18 153.029   8
 -12   6   3 3390.79 150.038   7
  12  -6   3 3482.42 139.460   5
 -12   7  -3 693.593 69.9390  33
  12   7  -3 826.751 65.4094  30
  12   7  -3 780.970 74.5803  27
 -12   7  -3 824.360 80.4456   6
  12   7  -3 666.020 71.7131  42
 -12   7  -2 15463.6 484.143  33
  12   7  -2 14700.2 449.580  28
 -12   7  -2 15280.3 456.538  24
 -12   7  -2 15019.8 444.041  22
  12   7  -2 15340.1 482.477  40
  12   7  -2 16033.5 483.314  35
  12   7  -1 2576.22 188.733  28
  12   7  -1 2770.80 199.862   4
 -12   7  -1 2775.97 179.417  24
  12  -7  -1 2509.20 225.164   4
  12   7  -1 2839.29 189.035  41
  12   7  -1 2819.29 198.687  35
  12  -7   0 8917.31 342.461  31
  12   7   0 9909.00 358.803  30
  12   7   0 9516.27 335.349  27
  12   7   0 9723.65 417.233   4
  12  -7   0 9732.99 485.665   4
 -12   7   0 9496.34 392.995   6
  12   7   0 9934.13 362.550  40
  12   7   0 9325.08 363.056  35
  12   7   1 2929.35 216.733   4
  12  -7   1 2437.31 244.576   4
 -12   7   1 2387.35 174.435   3
  12   7   2 15488.0 468.032  32
  12   7   2 15194.3 468.974   4
  12  -7   2 15493.1 516.944   4
 -12  -7   2 14823.4 482.247   8
 -12  -7   3 618.854 70.1842   8
 -12   7   3 598.746 67.7693   7
  12  -7   3 501.731 51.0862   5
 -12   8  -3 1589.78 86.4929  33
  12  -8  -3 1551.98 98.1249  31
  12   8  -3 1579.94 85.9437  27
 -12   8  -3 1493.52 93.0281   6
  12   8  -3 1558.75 87.9893  39
 -12   8  -2 12747.8 420.194  33
  12   8  -2 13781.9 429.063  30
 -12   8  -2 12816.7 397.689  24
 -12   8  -2 13353.5 393.264  22
 -12   8  -2 12403.8 389.759  18
 -12   8  -2 13129.5 450.243   6
  12   8  -2 12352.3 402.241  42
  12   8  -2 13216.9 418.716  40
  12   8  -2 13215.4 412.288  35
  12   8  -1 1148.39 141.246  30
  12   8  -1 1183.17 136.282  27
  12   8  -1 1027.00 119.748  25
  12   8  -1 939.082 128.643   4
  12  -8  -1 949.387 158.195   4
  12   8  -1 1034.84 141.464  35
  12  -8   0 34962.5 930.628  31
  12   8   0 37197.1 960.241  30
  12   8   0 36786.2 937.379  27
  12   8   0 38956.5 1046.88   4
  12  -8   0 38129.3 1137.98   4
 -12   8   0 37342.1 1010.25   6
  12   8   0 37170.1 964.970  40
  12   8   0 37833.3 973.920  35
 -12   8   1 1048.03 124.819   3
  12   8   1 1167.84 152.124   4
  12  -8   1 915.781 181.034   4
  12   8   2 13389.6 409.727  32
  12   8   2 13629.3 407.361   4
  12  -8   2 12650.6 443.411   4
 -12  -8   3 1098.38 73.3650   8
 -12   8   3 1231.17 79.5225   7
 -12   9  -2 167.323 76.6864  33
  12   9  -2 150.897 82.8020  30
  12   9  -2 177.691 84.4928  27
  12   9  -2 212.638 80.7672  25
 -12   9  -2 155.086 66.3986  24
 -12   9  -2 240.074 64.7235  22
 -12   9  -2 269.184 88.5222   6
  12   9  -2 267.694 74.1709  42
  12   9  -2 151.452 78.0031  40
  12   9  -2 231.680 74.4170  35
 -12   9  -1 22286.4 633.550  33
  12   9  -1 20302.7 623.602  30
  12   9  -1 20315.8 631.700   4
  12   9  -1 21769.9 620.960  27
  12   9  -1 21853.2 602.333  25
  12  -9  -1 20643.0 697.966   4
 -12   9  -1 22030.4 666.855   6
  12   9  -1 20884.9 620.940  40
  12   9  -1 20764.5 621.139  35
  12   9   0 1432.87 132.284  30
  12   9   0 1583.69 173.948   4
  12   9   0 1591.99 127.057  27
 -12   9   0 1533.09 153.294   6
  12  -9   0 1477.22 222.261   4
  12   9   1 20418.1 636.467   4
  12  -9   1 20341.9 717.272   4
 -12   9   1 19905.1 601.441   3
  12   9   2 122.657 68.1960  32
 -12  -9   2 213.851 82.3848  10
 -12  -9   2 139.164 66.5771   8
  12   9   2 169.022 61.7303   4
  12  -9   2 219.417 80.0387   4
  12  10  -2 17392.3 477.839  30
  12  10  -2 17680.8 480.168  27
  12  10  -2 17329.7 474.515  25
 -12  10  -2 16169.5 461.080  24
  12  10  -2 16793.8 453.196  42
  12  10  -2 15650.7 457.790  40
 -12  10  -1 3600.22 198.321  33
  12  10  -1 3544.15 203.314   4
  12  10  -1 3621.36 203.777  30
  12  10  -1 3477.47 193.968  27
  12  10  -1 3513.62 181.402  25
  12 -10  -1 3425.36 239.821   4
 -12  10  -1 3410.49 218.832   6
  12  10  -1 3455.66 199.991  40
  12  10  -1 3506.63 190.347  39
  12  10   0 1386.57 126.647  30
 -12  10   0 1233.05 135.764   6
  12  10   0 1273.49 153.718   4
  12 -10   0 1532.64 214.348   4
  12  10   1 3422.46 216.432   4
 -12  10   1 3007.94 186.886   3
  12  10   2 16504.8 449.499  32
  12  10   2 15438.4 421.522   4
 -12 -10   2 15241.7 449.785  10
  12 -10   2 15559.8 465.642   4
 -12  11  -2 4256.97 177.410  33
  12  11  -2 4350.26 177.126  30
  12  11  -2 4378.52 179.149  27
  12  11  -2 4319.26 175.432  25
 -12  11  -2 4500.75 194.570   6
  12  11  -2 3882.15 153.374  42
  12  11  -2 4496.52 170.399  38
 -12  11  -1 21944.3 590.464  33
  12  11  -1 19725.7 590.361   4
  12  11  -1 22127.9 585.460  27
  12  11  -1 21004.0 563.102  25
  12 -11  -1 19919.9 650.132   4
 -12  11  -1 21579.2 614.010   6
  12  11  -1 21452.9 575.432  39
  12  11  -1 19153.2 537.851  38
  12  11   0 973.918 104.090  30
 -12  11   0 955.494 111.054   6
  12  11   0 1134.94 139.648   4
 -12  11   0 937.630 99.9687   3
  12  11   1 21229.7 611.926   4
  12 -11   1 19574.4 674.851   4
 -12  11   1 20085.3 584.008   3
 -12 -11   2 3634.57 156.075  10
  12 -11   2 3593.22 164.332   4
  12  12  -2 2544.09 118.131  27
  12  12  -2 2692.42 118.975  25
 -12  12  -2 2693.14 131.578   6
  12  12  -2 2553.35 110.056  38
 -12  12  -1 19503.6 520.378  33
  12  12  -1 19041.5 532.838   4
  12  12  -1 19845.9 523.568  27
  12  12  -1 18465.2 502.089  25
  12 -12  -1 18401.3 575.903   4
 -12  12  -1 19454.5 542.267   6
  12  12  -1 19313.5 513.254  39
  12  12  -1 17804.3 476.669  38
  12  12   0 7358.84 302.209   4
  12 -12   0 7086.26 364.055   4
 -12  12   0 6358.82 247.911   3
  12  12   1 18737.1 528.964  32
  12  12   1 19593.8 557.398   4
  12 -12   1 19161.7 623.891   4
 -12  12   1 18402.7 534.383   3
  12  12   2 2725.03 121.806  32
  12  13  -1 9716.41 301.849   4
 -12  13  -1 9152.61 295.429   6
  12  13  -1 9890.98 289.824  39
  12  13   0 489.986 70.3962  32
 -12  13   0 508.329 67.9021   3
  12  13   1 9470.00 299.420  32
  12  13   1 9705.64 318.857   4
  12 -13   1 9549.90 372.134   4
 -12  13   1 9245.91 304.881   3
  12  14  -1 4393.40 156.171   4
  12  14   0 4119.98 150.122  32
 -12  14   0 3833.28 153.244   3
  12  14   1 5673.97 199.062   4
  12 -14   1 5486.62 235.856   4
  12  15   0 38.0104 46.7452   4
  12 -15   0 3.00250 60.2975   4
  13   0  -3 57.4183 61.6722  28
  13   0  -3 89.9483 59.6743  35
  13   0  -2 63.3781 97.2811  31
  13   0  -1-43.0907 115.915  31
  13   0  -1 68.6577 108.769  28
 -13   0  -1 86.6901 95.2228   6
  13   0  -1 111.239 95.4436   4
  13   0   0 58.5463 98.9246  31
  13   0   0 8.51950 95.3798  28
  13   0   0 109.650 94.4426  41
  13   0   0 63.8060 121.172   4
  13   0   1 6.89287 121.175   4
 -13   0   2 32.7682 72.2600   7
  13   0   2 13.7410 81.5009   4
  13   0   2 60.4988 83.9709   5
 -13   0   3 49.9694 39.8722  10
 -13   0   3 2.20577 51.1223   8
  13   1  -3 4409.61 171.809  28
  13  -1  -3 4452.11 182.819  28
  13   1  -3 4672.61 180.731  35
 -13   1  -2 8648.33 316.478  33
  13   1  -2 8789.53 332.699  31
  13  -1  -2 9145.46 348.275  31
  13   1  -2 9076.00 357.275  28
 -13   1  -2 8752.64 341.221   6
  13   1  -2 8749.13 340.689  41
  13   1  -1 7883.65 338.112  31
  13  -1  -1 7621.04 333.889  31
  13   1  -1 8258.48 362.040   4
  13  -1  -1 7525.21 354.278   4
 -13  -1  -1 6971.79 321.359   6
 -13   1  -1 8120.44 349.587   6
  13   1  -1 7355.86 330.453  41
  13   1   0 455.850 118.497  31
  13  -1   0 477.235 117.430  31
  13   1   0 464.945 116.890  28
  13  -1   0 463.921 110.010  28
  13  -1   0 472.113 110.282  41
  13  -1   0 531.603 149.640   4
  13   1   0 525.527 95.3669  40
  13   1   1 7787.87 380.071   4
  13  -1   1 7733.52 388.390   4
  13   1   2 8838.69 345.864   4
  13  -1   2 8715.13 351.683   4
 -13  -1   2 8806.89 317.707   7
 -13   1   2 8378.10 319.783   7
  13  -1   2 8525.41 329.302   5
 -13   1   3 3666.08 160.096   7
  13  -2  -3 218.363 52.1589  31
  13  -2  -3 242.802 70.3604  28
  13  -2  -3 199.341 54.1036  41
  13   2  -3 247.436 70.1729  40
  13   2  -3 239.874 59.0934  35
 -13   2  -2 2916.67 171.026  33
  13   2  -2 2534.10 169.320  31
  13  -2  -2 2510.93 186.758  31
  13   2  -2 2485.89 187.283  28
 -13   2  -2 2523.82 179.927   6
  13   2  -2 2832.16 179.627  41
 -13   2  -1 20783.8 623.918  33
  13   2  -1 20997.6 634.056  31
  13   2  -1 20946.8 666.242   4
  13  -2  -1 19977.7 670.814   4
 -13   2  -1 21786.4 667.885   6
  13   2  -1 20373.8 634.097  41
  13  -2   0 9041.06 357.083  31
  13   2   0 8947.16 355.373  28
  13  -2   0 8592.97 337.970  28
  13   2   0 8706.79 411.516   4
  13  -2   0 8660.24 430.297   4
 -13   2   0 9090.13 389.362   6
  13   2   0 9201.34 357.929  41
  13   2   0 8910.07 326.333  40
  13   2   0 9244.92 349.048  35
  13   2   1 20211.0 677.824   4
  13  -2   1 19901.7 698.518   4
  13   2   2 2543.15 175.159   4
  13  -2   2 2578.45 186.315   4
 -13  -2   2 2517.25 164.096   7
 -13   2   2 2597.21 167.351   7
  13  -2   2 2477.56 166.665   5
 -13  -2   3 162.935 52.4034  10
 -13  -2   3 56.0499 55.4828   8
 -13   2   3 195.452 47.7093   8
 -13   2   3 135.260 55.4586   7
  13  -3  -3 3190.75 134.457  31
  13  -3  -3 3300.70 155.568  28
  13   3  -3 3287.12 147.763  40
  13   3  -3 3113.55 132.020  35
 -13   3  -2 21545.3 600.098  33
  13   3  -2 19944.0 578.932  31
  13  -3  -2 21158.8 620.900  31
  13   3  -2 20977.6 610.877  28
 -13   3  -2 20665.3 622.883   6
  13   3  -2 21213.1 599.588  41
 -13   3  -1 20132.7 613.962  33
  13   3  -1 20656.7 615.269  31
  13   3  -1 20538.8 626.561  28
  13   3  -1 20134.1 645.309   4
  13  -3  -1 19725.5 662.685   4
 -13   3  -1 19915.9 646.663   6
  13   3  -1 19748.2 612.831  41
  13  -3   0 206953. 4591.37  31
  13   3   0 212822. 4599.91  28
  13  -3   0 200150. 4561.09  28
  13   3   0 204903. 4696.09   4
  13  -3   0 201445. 4730.93   4
 -13   3   0 206823. 4652.58   6
  13   3   0 209321. 4598.97  41
  13   3   0 205373. 4563.15  40
  13   3   0 205103. 4586.22  35
  13   3   1 20375.9 673.818   4
  13  -3   1 19696.7 699.308   4
  13   3   2 21257.5 623.006   4
  13  -3   2 21668.6 645.215   4
 -13   3   2 21440.0 609.682   7
  13  -3   2 21066.6 601.082   5
 -13  -3   3 2856.36 126.522  23
 -13   3   3 2655.94 130.501   7
  13  -4  -3 7296.16 227.779  31
  13   4  -3 7489.15 233.936  30
  13  -4  -3 7206.96 247.675  28
  13   4  -3 7393.18 232.157  40
 -13   4  -2 1121.89 116.824  33
  13   4  -2 1124.81 129.806  28
 -13   4  -2 1071.92 131.642   6
  13   4  -2 1087.01 117.123  41
  13   4  -2 1056.01 133.822  40
  13   4  -2 1222.15 136.333  35
 -13   4  -1 45799.3 1149.05  33
  13   4  -1 45317.3 1131.61  31
  13   4  -1 45097.1 1146.37  28
  13   4  -1 43685.1 1169.10   4
  13  -4  -1 43066.3 1198.77   4
 -13   4  -1 43709.0 1182.19   6
  13   4  -1 43470.5 1135.84  41
  13   4  -1 44448.1 1141.20  40
  13   4  -1 43099.7 1147.48  35
  13  -4   0 19057.2 578.277  31
  13   4   0 19860.3 591.608  28
  13  -4   0 18174.8 547.634  28
  13   4   0 18542.7 646.425   4
  13  -4   0 19167.8 694.814   4
 -13   4   0 19020.9 625.380   6
  13   4   0 19428.2 587.864  41
  13   4   0 19124.2 564.713  40
  13   4   0 19145.0 576.017  35
  13   4   1 44443.4 1190.36   4
  13  -4   1 42333.9 1225.99   4
  13   4   2 1292.77 124.705   4
  13  -4   2 1261.96 137.804   4
 -13   4   2 1011.07 115.183   7
  13  -4   2 1260.59 114.099   5
 -13  -4   3 5262.64 173.353  23
 -13   4   3 5815.74 194.411   7
  13  -5  -3 1435.86 89.1993  31
  13   5  -3 1540.28 85.6817  30
  13   5  -3 1633.27 95.5331  27
  13   5  -3 1389.13 83.9094  40
 -13   5  -2 1212.02 120.389  33
  13   5  -2 1227.48 126.100  28
 -13   5  -2 1044.74 131.016   6
  13   5  -2 1168.77 112.478  41
  13   5  -2 1298.60 138.701  40
  13   5  -2 1282.07 131.858  35
 -13   5  -1 1906.55 165.658  33
  13   5  -1 1821.96 171.073  28
  13   5  -1 2081.09 173.776   4
  13  -5  -1 2009.87 192.678   4
 -13   5  -1 1954.55 187.630   6
  13   5  -1 1828.60 162.983  41
  13   5  -1 2111.54 176.952  40
  13  -5   0 5255.25 249.038  31
  13   5   0 5163.38 237.004  30
  13   5   0 5304.01 306.727   4
  13  -5   0 5417.31 341.146   4
  13   5   0 5200.81 259.671  41
  13   5   0 5193.15 243.674  40
  13   5   0 5521.00 256.156  35
  13   5   1 1834.15 182.672   4
  13  -5   1 1657.29 209.209   4
  13   5   2 1063.40 112.162   4
  13  -5   2 1342.22 136.736   4
  13  -5   2 1077.28 102.517   5
 -13   5   3 1115.65 78.6255   7
  13   6  -3 2424.83 104.931  27
  13   6  -3 2126.15 100.570  25
  13   6  -3 2364.24 104.718  39
 -13   6  -2 3785.17 194.016  33
  13   6  -2 3560.60 180.803  28
 -13   6  -2 3593.70 211.657   6
  13   6  -2 3605.10 197.804  40
  13   6  -2 4080.42 204.444  35
 -13   6  -1 16150.8 523.065  33
  13   6  -1 15332.4 507.367  28
  13   6  -1 15938.7 531.087   4
  13  -6  -1 15986.3 569.474   4
 -13   6  -1 16564.5 561.247   6
  13   6  -1 15882.7 509.234  41
  13   6  -1 17003.7 522.088  40
  13  -6   0 801.968 115.357  31
  13   6   0 655.878 103.838  30
 -13   6   0 542.723 127.654   6
  13   6   0 614.335 137.671   4
  13   6   0 658.423 110.970  40
  13  -6   0 686.577 164.543   4
  13   6   0 643.762 109.118  35
  13   6   1 16753.2 574.400   4
  13  -6   1 16781.0 624.522   4
  13   6   2 3760.17 178.896  32
  13   6   2 3947.04 189.461   4
  13  -6   2 3700.10 205.970   4
 -13   7  -2 3935.09 194.121  33
  13   7  -2 4022.08 198.476  30
 -13   7  -2 3713.02 207.256   6
  13   7  -2 3470.10 159.246  42
  13   7  -2 3650.34 191.333  40
  13   7  -2 3977.89 191.807  35
 -13   7  -1 1163.97 137.323  33
  13   7  -1 1079.11 134.131  30
  13   7  -1 1100.31 134.726   4
  13   7  -1 1121.28 126.922  27
  13   7  -1 1008.20 105.221  25
 -13   7  -1 1258.86 153.747   6
  13  -7  -1 1124.42 156.552   4
  13   7  -1 1162.75 139.258  40
  13  -7   0 711.906 100.706  31
  13   7   0 708.114 107.879  30
 -13   7   0 770.841 129.368   6
  13   7   0 692.797 135.041   4
  13   7   0 665.872 104.406  40
  13   7   0 680.543 109.216  35
  13   7   1 1153.30 147.584   4
  13  -7   1 838.720 168.425   4
  13   7   2 4049.85 181.312  32
  13   7   2 3860.82 177.110   4
  13  -7   2 3855.23 200.134   4
 -13  -7   2 3628.88 188.160   8
 -13   8  -2 746.805 91.2370  33
  13   8  -2 863.776 100.058  30
  13   8  -2 749.503 90.3869  25
 -13   8  -2 839.728 106.323   6
  13   8  -2 680.825 69.6203  42
  13   8  -2 694.774 95.0151  40
  13   8  -2 778.270 91.3145  35
  13   8  -1 3500.73 204.354  30
  13   8  -1 3497.08 202.981   4
  13   8  -1 3741.04 196.387  27
  13   8  -1 3375.98 173.277  25
  13  -8  -1 3656.77 234.761   4
  13  -8   0 17028.4 501.374  31
  13   8   0 18603.4 528.009  30
  13   8   0 18972.3 607.278   4
  13   8   0 18071.8 502.385  27
  13  -8   0 18793.8 672.548   4
 -13   8   0 18651.1 582.887   6
  13   8   1 3667.83 227.098   4
  13  -8   1 3808.52 269.343   4
  13   8   2 760.561 84.4921  32
 -13  -8   2 642.492 81.9377   8
  13   8   2 649.339 74.9930   4
  13  -8   2 817.329 95.4449   4
 -13   9  -2 2774.09 147.869  33
  13   9  -2 2709.69 145.401  30
  13   9  -2 2805.72 137.480  25
 -13   9  -2 2634.93 160.561   6
  13   9  -2 2909.23 144.902  40
  13   9  -2 2958.35 147.441  39
 -13   9  -1 12287.3 400.768  33
  13   9  -1 11423.2 385.998  30
  13   9  -1 11291.5 391.339   4
  13   9  -1 12187.1 380.396  27
  13   9  -1 11024.1 348.878  25
  13  -9  -1 11674.5 433.643   4
 -13   9  -1 12858.9 431.775   6
  13   9  -1 11322.3 368.801  39
  13   9  -1 11474.4 387.390  35
  13   9   0 6661.92 258.727  30
  13   9   0 6726.80 313.014   4
  13  -9   0 7271.81 375.017   4
 -13   9   0 6607.99 294.739   6
  13   9   1 12082.3 423.860   4
  13  -9   1 11437.9 472.552   4
  13   9   2 2657.68 129.897  32
 -13  -9   2 2303.78 136.196  10
  13  -9   2 2467.99 135.061   4
  13  10  -2 6326.36 214.938  30
  13  10  -2 6090.71 201.803  25
  13  10  -2 6293.77 213.345  39
  13  10  -2 6026.26 193.861  38
 -13  10  -1 715.275 97.8576  33
  13 -10  -1 675.113 94.4440  31
  13  10  -1 815.096 102.713  30
  13  10  -1 813.813 97.2562  27
  13  10  -1 744.162 79.8206  25
 -13  10  -1 772.325 113.875   6
  13  10  -1 775.957 97.6950   4
  13 -10  -1 754.646 117.366   4
  13  10  -1 861.803 93.7544  39
  13  10   0 806.383 92.5205  30
  13  10   0 1101.23 131.949   4
  13 -10   0 926.418 157.928   4
  13  10   1 775.953 112.170   4
  13 -10   1 829.932 145.780   4
  13  10   2 5913.69 194.073  32
 -13 -10   2 5001.46 186.980  10
  13 -11  -2 19212.3 479.614  31
  13  11  -2 20063.3 480.861  30
  13  11  -2 18445.3 462.460  25
  13  11  -2 19548.9 477.041  39
  13  11  -1 10443.3 335.291   4
  13 -11  -1 9933.76 309.506  31
  13  11  -1 11336.2 340.093  30
  13  11  -1 10973.2 327.634  27
  13 -11  -1 10174.6 356.693   4
 -13  11  -1 10889.2 355.026   6
  13  11  -1 10619.4 315.789  39
  13  11   0 1809.64 149.560   4
  13 -11   0 1957.42 188.250   4
  13  11   1 10843.9 344.760  32
  13  11   1 11093.5 366.199   4
  13 -11   1 10565.6 409.953   4
  13  11   2 19879.7 486.379  32
  13  12  -1 9789.68 297.636   4
 -13  12  -1 10288.5 312.329   6
  13  12  -1 10114.7 284.255  39
  13  12   0 2628.71 158.535   4
  13 -12   0 2462.17 191.155   4
  13  12   1 10282.7 315.249  32
  13  12   1 10456.2 331.912   4
  13 -12   1 10810.1 377.432   4
  13  13   0 665.233 61.6056  32
  13  13   0 642.296 84.3449   4
  13  13   1 4244.79 162.711   4
  13  13   1 3782.77 148.732  32
  13 -13   1 4311.73 193.397   4
  13  14   0 2242.47 111.638   4
  13 -14   0 2064.11 127.337   4
  14   0  -3 2225.19 105.354  40
  14   0  -2 2159.20 147.932  31
  14   0  -2 1938.95 159.180  28
  14   0  -2 2207.29 154.484  41
  14   0  -1 20668.5 607.858  31
  14   0  -1 19351.9 603.230  28
  14   0  -1 19404.3 626.924   4
  14   0   0 9323.16 356.080  31
  14   0   0 9330.25 342.675  28
  14   0   0 9650.99 424.231   4
  14   0   0 9257.21 348.981  41
  14   0   0 8777.69 328.528  35
  14   0   1 19329.8 651.613   4
  14   0   2 2166.02 150.482   4
 -14   0   2 1938.50 117.194   7
  14   1  -3 1542.63 85.9640  40
  14   1  -2 10407.7 350.750  31
  14  -1  -2 10909.6 362.168  31
  14   1  -2 10969.4 371.488  28
  14  -1  -2 10319.0 370.039  28
 -14   1  -2 10404.1 356.396   6
  14   1  -2 11006.4 362.466  41
  14  -1  -2 10930.4 369.545  41
  14   1  -1 12512.5 427.817  31
  14  -1  -1 12452.5 431.743  31
  14   1  -1 12128.5 433.043  28
  14  -1  -1 12014.5 429.812  28
  14   1  -1 11652.9 442.779   4
  14  -1  -1 12017.1 447.222   4
 -14   1  -1 11626.4 431.849   6
  14   1   0 3555.15 206.718  31
  14  -1   0 3540.94 210.027  31
  14   1   0 3579.42 204.795  28
  14  -1   0 3561.02 199.623  28
  14   1   0 3495.68 253.971   4
  14  -1   0 3309.59 254.467   4
  14   1   0 3480.04 207.828  41
  14  -1   0 3536.01 202.893  41
  14   1   0 3456.60 190.613  35
  14   1   1 12137.4 478.221   4
  14  -1   1 12140.4 486.979   4
  14   1   2 10895.2 360.279   4
  14  -1   2 10865.0 363.776   4
  14   2  -2 13576.3 408.281  31
  14  -2  -2 13756.7 430.947  31
  14   2  -2 13727.3 430.142  28
 -14   2  -2 13187.6 425.742   6
  14   2  -2 13878.1 422.690  41
  14   2  -1 30172.3 817.559  31
  14  -2  -1 29971.6 820.094  28
  14   2  -1 29862.7 846.044   4
  14  -2  -1 29788.5 856.446   4
 -14   2  -1 30666.4 848.780   6
  14   2  -1 29721.9 819.632  41
  14   2  -1 29498.5 807.951  40
  14  -2   0 5156.46 247.182  31
  14   2   0 5313.48 252.079  28
  14  -2   0 4985.93 232.783  28
  14   2   0 5075.80 300.767   4
  14  -2   0 5082.58 309.554   4
  14   2   0 5157.09 251.582  41
  14  -2   0 5115.57 241.630  41
  14   2   0 4986.20 218.558  40
  14   2   0 5278.45 237.438  35
  14   2   1 29280.4 870.983   4
  14  -2   1 29989.6 893.424   4
  14   2   2 13690.7 415.850   4
  14  -2   2 13554.5 423.133   4
  14  -3  -2 8601.41 314.796  31
  14   3  -2 8217.09 306.617  28
 -14   3  -2 8369.83 314.143   6
  14   3  -2 8640.70 298.021  41
  14   3  -2 8741.28 317.567  35
  14   3  -1 14535.3 465.539  31
  14  -3  -1 13544.2 460.028  28
  14   3  -1 14222.8 486.319   4
  14  -3  -1 13861.7 495.518   4
 -14   3  -1 14069.5 496.182   6
  14   3  -1 13983.6 466.658  41
  14   3  -1 14363.7 463.115  40
  14   3  -1 14346.3 472.975  35
  14  -3   0 1653.96 148.597  31
  14  -3   0 1678.20 132.539  28
  14   3   0 1821.17 190.297   4
  14  -3   0 1816.15 201.681   4
  14   3   0 1719.98 152.660  41
  14  -3   0 1990.04 148.808  41
  14   3   0 1710.06 132.437  40
  14   3   0 1791.88 146.287  35
  14   3   1 14724.2 527.878   4
  14  -3   1 14939.4 553.513   4
  14   3   2 8482.13 293.318   4
  14  -3   2 8314.97 304.001   4
  14  -4  -2 3472.75 189.434  31
  14   4  -2 3689.37 181.206  28
 -14   4  -2 3182.21 184.612   6
  14   4  -2 3600.55 170.665  41
  14   4  -2 3578.71 187.449  35
  14  -4  -1 14104.4 470.401  31
  14   4  -1 14242.8 470.127  28
  14  -4  -1 13464.9 454.374  28
  14   4  -1 14244.6 482.703   4
  14  -4  -1 14348.1 502.644   4
 -14   4  -1 14677.9 505.006   6
  14   4  -1 14622.0 467.340  41
  14   4  -1 14662.6 463.804  40
  14   4  -1 14150.2 472.640  35
  14  -4   0 25898.5 701.576  31
  14   4   0 24638.8 671.541  30
  14  -4   0 23596.3 660.375  28
  14   4   0 26804.5 790.990   4
  14  -4   0 26428.0 820.570   4
  14   4   0 26371.0 716.935  41
  14  -4   0 24800.0 686.818  41
  14   4   0 25999.2 681.663  40
  14   4   0 26022.3 698.736  35
  14   4   1 14787.7 517.028   4
  14  -4   1 14020.6 537.940   4
  14   4   2 3001.41 137.464  32
  14   4   2 3197.14 161.956   4
  14  -4   2 3410.28 177.219   4
 -14   4   2 2947.84 152.871   7
 -14   5  -2 7228.52 262.246  33
  14  -5  -2 7434.29 278.505  31
  14   5  -2 7003.85 255.318  28
 -14   5  -2 7216.04 278.987   6
  14   5  -2 7170.31 245.936  41
  14   5  -2 7117.47 267.725  40
  14   5  -2 7382.25 269.547  35
  14  -5  -1 25267.8 711.513  31
  14   5  -1 24792.7 703.503  28
  14  -5  -1 23651.7 687.184  28
  14   5  -1 26013.9 724.878   4
  14  -5  -1 25487.2 749.810   4
 -14   5  -1 26227.9 752.402   6
  14   5  -1 25325.5 702.732  41
  14   5  -1 26128.3 702.408  40
  14   5  -1 25811.0 713.485  35
  14  -5   0 7099.28 279.525  31
  14   5   0 6862.93 265.321  30
  14   5   0 7553.72 350.559   4
  14  -5   0 7995.32 384.891   4
  14  -5   0 7051.98 272.670  41
  14   5   0 7343.49 276.075  40
  14   5   0 7524.92 290.389  35
  14   5   1 26160.1 777.886   4
  14  -5   1 26968.7 819.394   4
  14   5   2 6710.61 227.976  32
  14   5   2 7073.27 247.486   4
  14  -5   2 7242.69 265.855   4
 -14   5   2 6951.50 243.570   7
  14   6  -2 799.391 95.4766  30
  14   6  -2 722.998 90.5615  27
  14   6  -2 657.386 76.7113  25
 -14   6  -2 789.645 97.8360   6
  14   6  -2 773.187 95.3855  40
  14   6  -2 744.935 91.9551  35
  14  -6  -1 5618.49 251.453  31
  14   6  -1 5803.66 250.056  30
  14   6  -1 5274.15 249.733   4
  14  -6  -1 5075.86 229.564  28
  14   6  -1 5397.70 230.383  27
  14  -6  -1 5153.14 264.326   4
 -14   6  -1 5594.98 278.556   6
  14   6  -1 5186.50 237.159  41
  14   6  -1 5760.16 249.864  40
  14   6  -1 5527.50 251.147  35
  14  -6   0 5444.34 228.035  31
  14   6   0 5422.54 221.765  30
  14   6   0 5475.39 289.737   4
  14  -6   0 5547.71 322.361   4
  14  -6   0 5178.42 217.082  41
  14   6   0 5595.90 239.809  35
  14   6   1 5274.82 272.124   4
  14  -6   1 5412.75 304.461   4
  14   6   2 753.959 72.2999  32
  14   6   2 734.222 74.9000   4
 -14   6   2 777.921 80.7960   7
  14  -6   2 749.106 86.3687   4
  14   7  -2 7660.73 259.744  30
  14   7  -2 7990.54 257.538  27
  14   7  -2 7075.09 231.682  25
 -14   7  -2 7381.53 271.429   6
  14   7  -2 7361.93 251.849  40
  14   7  -2 7680.18 253.404  35
  14  -7  -1 5542.77 238.895  31
  14   7  -1 5427.58 236.938  30
  14   7  -1 5201.77 238.173   4
  14  -7  -1 4957.65 214.906  28
  14   7  -1 5409.10 221.302  27
  14  -7  -1 5220.18 259.897   4
 -14   7  -1 5427.69 269.397   6
  14   7  -1 5474.45 236.233  40
  14  -7   0 16969.6 479.708  31
  14   7   0 17355.5 487.145  30
  14   7   0 18237.5 575.536   4
  14  -7   0 17984.1 618.620   4
  14   7   1 5532.90 266.717   4
  14  -7   1 5203.62 291.148   4
  14   7   2 7060.48 221.566  32
  14   7   2 6730.20 213.957   4
  14  -7   2 7094.30 237.947   4
 -14   7   2 6622.37 227.170   7
  14  -8  -2 4378.13 179.847  31
  14   8  -2 4556.84 174.518  30
  14  -8  -2 4131.93 166.259  28
  14   8  -2 4727.82 172.557  27
  14   8  -2 3989.99 147.279  25
 -14   8  -2 4409.49 186.908   6
  14   8  -2 4504.54 169.476  39
  14  -8  -1 2013.63 136.789  31
  14   8  -1 1899.36 133.950  30
  14   8  -1 1663.66 128.898   4
  14  -8  -1 1548.49 109.067  28
  14   8  -1 1717.14 118.968  27
  14  -8  -1 1766.11 145.858   4
  14   8  -1 1638.58 130.874  40
  14   8  -1 1715.62 114.833  39
  14   8   0 3279.12 158.207  30
  14   8   0 3324.17 207.995   4
  14  -8   0 3186.41 238.768   4
  14   8   1 2021.99 155.191   4
  14  -8   1 1572.68 167.789   4
  14   8   2 3900.26 144.376  32
 -14   8   2 3532.77 145.259   7
  14  -9  -2 931.282 76.7475  31
  14   9  -2 842.015 72.1378  30
  14   9  -2 948.442 71.2457  27
  14   9  -2 885.126 68.0038  39
  14  -9  -1 9090.86 300.250  31
  14   9  -1 9479.05 312.078   4
  14   9  -1 9985.13 313.266  30
  14   9  -1 9283.02 293.890  27
  14  -9  -1 9777.00 329.345   4
 -14   9  -1 9142.15 342.125   6
  14   9  -1 9479.55 286.094  39
  14   9   0 4899.55 242.115   4
  14  -9   0 5186.74 282.430   4
  14   9   1 9825.25 342.418   4
  14  -9   1 9448.43 376.434   4
  14   9   2 829.872 59.1000  32
  14  10  -1 4861.34 187.583   4
  14 -10  -1 4747.27 176.115  31
  14  10  -1 5517.48 198.726  30
  14  10  -1 5161.24 181.951  27
 -14  10  -1 5055.97 215.384   6
  14  10  -1 4775.09 167.168  39
  14  10   0 2220.28 151.565   4
  14 -10   0 2072.53 174.094   4
  14  10   1 5560.63 223.611   4
  14 -10   1 5743.86 259.412   4
  14 -11   0 1636.79 145.036   4
  14  11   1 6785.84 226.791  32
  14  11   1 6920.71 240.037   4
  14 -11   1 7157.72 271.510   4
  14  12   0 16194.3 427.131   4
  14 -12   0 16205.1 458.787   4
  14  12   1 2716.36 119.205   4
  14  12   1 2759.15 113.780  32
  14 -12   1 3018.83 144.809   4
  14  13   0 108.820 39.3877   4
  15   0  -2 39.6854 62.5581  31
  15   0  -2 98.4651 76.1114  28
  15   0  -2 60.6623 67.8221  41
  15   0  -2-12.5918 67.3084  40
  15   0  -1 43.1099 88.6342  31
  15   0  -1-35.7240 87.5911  28
  15   0  -1 71.5969 83.7839   4
  15   0  -1 41.7838 69.6531  40
  15   0   0 88.5201 67.3959  28
  15   0   0 34.4573 101.282   4
  15   0   0 54.3261 77.8744  41
  15   0   0 113.396 61.2635  35
  15   0   1 5.28458 96.5138   4
  15   0   2 103.529 52.0285   4
  15  -1  -2 10911.9 341.587  31
  15   1  -2 11402.9 350.778  28
  15  -1  -2 11309.5 353.111  28
  15   1  -2 11390.7 344.099  41
  15  -1  -2 11318.2 348.700  41
  15   1  -2 11362.7 348.858  40
  15   1  -2 11619.9 356.951  35
  15   1  -1 4372.14 220.099  31
  15   1  -1 4582.06 225.288  28
  15  -1  -1 4821.86 225.326  28
  15   1  -1 4599.59 229.459   4
  15  -1  -1 4597.92 233.241   4
  15  -1  -1 4597.39 223.658  41
  15   1  -1 4425.62 205.074  40
  15  -1  -1 3997.05 192.576  40
  15   1  -1 4509.69 221.626  35
  15  -1   0 71.5270 68.8393  28
  15   1   0 5.68484 102.654   4
  15  -1   0 174.771 113.952   4
  15   1   0 124.427 78.8370  41
  15  -1   0 16.4485 74.6294  41
  15   1   0 52.9827 62.5662  35
  15   1   1 4395.14 253.774   4
  15  -1   1 4309.93 253.591   4
  15   1   2 10843.2 320.500   4
  15  -1   2 10440.5 321.419   4
  15  -2  -2 17277.2 479.890  31
  15   2  -2 17655.1 482.974  28
  15   2  -2 17705.6 474.724  41
  15  -2  -2 17234.6 483.203  41
  15   2  -2 17994.7 483.458  40
  15   2  -2 17601.2 490.047  35
  15  -2  -1 21962.0 613.931  28
  15   2  -1 22322.4 635.832   4
  15  -2  -1 22156.2 643.046   4
  15  -2  -1 21975.6 620.492  41
  15   2  -1 22119.4 601.700  40
  15   2  -1 21965.8 622.767  35
  15  -2   0 539.170 94.5885  31
  15  -2   0 502.997 82.9627  28
  15   2   0 519.736 125.385   4
  15   2   0 541.857 99.5396  41
  15  -2   0 417.538 85.9629  41
  15   2   0 460.543 78.6501  35
  15   2   1 22798.3 680.532   4
  15  -2   1 21664.1 681.875   4
  15   2   2 16488.4 444.218   4
  15  -2   2 16842.3 454.098   4
  15  -3  -2 33141.4 812.898  31
  15   3  -2 32472.5 806.170  28
  15  -3  -2 33826.4 819.461  28
  15   3  -2 32190.2 796.470  41
  15  -3  -2 33424.5 816.724  41
  15   3  -2 32954.4 811.039  40
  15   3  -2 33379.2 817.293  35
  15  -3  -1 8017.88 304.327  31
  15  -3  -1 8275.63 297.853  28
  15   3  -1 7368.28 298.500   4
  15  -3  -1 7589.82 310.806   4
  15   3  -1 8119.30 302.496  41
  15  -3  -1 7723.33 298.576  41
  15   3  -1 7783.56 284.434  40
  15   3  -1 8120.17 303.000  35
  15  -3   0 9063.06 316.720  31
  15  -3   0 8207.56 281.855  28
  15   3   0 8968.03 378.320   4
  15  -3   0 9558.31 400.442   4
  15   3   0 9086.71 325.513  41
  15  -3   0 9069.47 307.720  41
  15   3   0 9247.23 306.266  35
  15   3   1 7407.83 327.149   4
  15  -3   1 7675.63 343.511   4
  15   3   2 29844.0 730.655   4
  15  -3   2 30946.2 743.963   4
  15  -4  -2 6421.23 232.856  31
  15  -4  -2 6738.28 237.999  28
  15   4  -2 6594.99 224.700  27
  15  -4  -2 7018.11 240.627  41
  15   4  -2 6631.04 233.777  35
  15  -4  -1 2779.13 168.153  31
  15   4  -1 2643.65 162.292  28
  15  -4  -1 3112.79 166.341  28
  15   4  -1 3125.27 172.146   4
  15   4  -1 2527.37 137.702  27
  15  -4  -1 2680.13 172.590   4
 -15   4  -1 2755.12 184.932   6
  15   4  -1 2766.17 168.157  41
  15  -4  -1 2476.93 160.612  41
  15   4  -1 2795.37 159.250  40
  15   4  -1 2698.81 167.015  35
  15  -4   0 2285.58 143.199  31
  15   4   0 2123.98 179.968   4
  15  -4   0 2287.94 199.256   4
  15  -4   0 2077.19 129.298  41
  15   4   0 2302.74 138.843  35
  15   4   1 3026.09 196.443   4
  15  -4   1 2987.07 210.893   4
  15   4   2 5221.18 177.989   4
  15  -4   2 5574.59 192.080   4
  15  -5  -2 1904.62 116.464  31
  15  -5  -2 2017.86 117.676  28
  15   5  -2 2047.40 108.195  27
 -15   5  -2 1953.93 117.501   6
  15   5  -2 2177.29 117.383  35
  15  -5  -1 5824.61 241.447  31
  15   5  -1 6289.43 240.319  30
  15   5  -1 5737.32 243.165   4
  15  -5  -1 5765.73 227.805  28
  15   5  -1 5766.82 213.889  27
  15  -5  -1 5921.16 255.024   4
 -15   5  -1 6428.94 275.067   6
  15   5  -1 6082.00 236.353  40
  15   5  -1 6189.79 246.589  35
  15  -5   0 50587.0 1225.57  31
  15   5   0 54231.1 1325.44   4
  15  -5   0 54096.6 1356.24   4
  15  -5   0 50638.3 1212.53  41
  15   5   0 53471.4 1235.20  35
  15   5   1 6022.19 274.834   4
  15  -5   1 6275.62 296.886   4
  15  -6  -2 642.103 68.2442  28
  15   6  -2 595.692 61.8999  27
  15   6  -2 572.644 59.9573  39
  15   6  -2 695.836 68.4202  35
  15  -6  -1 385.007 82.6354  31
  15   6  -1 332.608 61.9364  27
 -15   6  -1 333.306 91.3640   6
  15  -6  -1 270.822 77.1196   4
  15   6  -1 309.948 76.0380  40
  15  -6   0 2208.39 123.761  31
  15   6   0 2703.44 183.483   4
  15  -6   0 2519.29 196.157   4
  15   6   1 296.146 90.7019   4
  15  -6   1 226.866 95.8507   4
  15   7  -2 1461.48 77.5178  27
  15  -7  -1 1094.89 96.0844  31
  15   7  -1 876.904 88.9880  30
  15   7  -1 915.733 88.4557   4
  15  -7  -1 885.126 72.4908  28
  15   7  -1 968.686 76.8315  27
  15   7  -1 958.926 89.6334  40
  15   7  -1 784.073 67.4547  39
  15   7  -1 1029.58 97.4162  35
  15   7   0 1404.61 132.815   4
  15  -7   0 1391.75 152.253   4
  15   7   1 997.607 107.751   4
  15  -7   1 984.590 124.363   4
  15  -8  -1 2695.80 128.202  31
  15   8  -1 2476.75 123.745   4
  15   8  -1 2811.00 134.180  30
  15   8  -1 2671.78 115.447  27
  15  -8  -1 2557.62 126.754  41
  15   8   0 85.3506 71.5996   4
  15  -8   0 57.1133 83.7994   4
  15   8   1 3013.51 161.041   4
  15  -8   1 2732.58 172.264   4
  15  -9  -1 1863.25 90.5384  31
  15   9  -1 2027.25 101.708  30
  15  -9  -1 1772.71 90.2411  41
  15   9   0 21.2802 61.4768   4
  15  -9   0 19.0690 77.8311   4
  15   9   1 2209.99 125.707   4
  15  -9   1 2144.63 140.857   4
  15  10   0 1174.73 95.8551   4
  15 -10   0 1109.48 108.615   4
  15  10   1 26651.6 643.535  32
  15  10   1 25567.0 651.253   4
  15  11   0 217.683 48.3370   4
  15 -11   0 207.992 53.8996   4
  16   0  -2 28386.4 677.657  28
  16   0  -2 29027.1 675.389  41
  16   0  -2 27558.8 662.998  40
  16   0  -1 9593.70 310.660  28
  16   0  -1 9918.14 314.791   4
  16   0  -1 9693.15 316.900  41
  16   0  -1 9318.97 279.171  40
  16   0  -1 9634.71 307.919  35
  16   0   0 336.315 100.278   4
  16   0   0 338.360 71.0460  41
  16   0   1 9974.34 364.401   4
  16   1  -2 11135.0 308.771  28
  16   1  -2 11101.0 304.042  41
  16  -1  -2 11452.2 309.526  41
  16   1  -2 11103.8 299.793  40
  16  -1  -2 11413.9 314.303  35
  16   1  -1 5224.06 207.342  28
  16  -1  -1 4851.17 198.259  28
  16   1  -1 4557.80 195.736   4
  16  -1  -1 5211.64 208.058  41
  16   1  -1 4636.86 176.214  40
  16  -1  -1 4507.20 164.682  40
  16   1  -1 4730.18 197.887  35
  16  -1  -1 4847.96 195.565  35
  16   1   0 172.755 90.8408   4
  16  -1   0 117.708 87.7066   4
  16  -1   0 95.3365 61.5246  41
  16   1   1 5294.08 242.865   4
  16  -1   1 4961.83 240.720   4
  16   2  -2 1470.59 85.9479  30
  16  -2  -2 1488.75 90.7345  28
  16  -2  -2 1661.64 90.4105  41
  16   2  -2 1541.70 83.6848  40
  16  -2  -2 1679.91 92.9714  35
  16  -2  -1 4000.75 173.536  28
  16   2  -1 3796.23 171.855   4
  16  -2  -1 4081.49 181.292  41
  16   2  -1 3850.93 158.910  40
  16   2  -1 3934.51 175.355  35
  16  -2  -1 3851.62 167.944  35
  16   2   0 6064.23 272.605   4
  16  -2   0 6055.60 281.293   4
  16  -2   0 5751.25 209.680  41
  16   2   1 4140.71 211.155   4
  16  -2   1 4264.40 217.986   4
  16  -3  -2 2469.92 109.938  28
  16  -3  -2 2711.38 113.043  41
  16   3  -2 2727.21 112.445  35
  16  -3  -2 2591.61 112.075  35
  16  -3  -1 1335.55 109.292  31
  16   3  -1 1518.39 99.3677  30
  16  -3  -1 1410.31 101.897  28
  16  -3  -1 1366.01 107.259  41
  16   3  -1 1345.81 95.1852  40
  16   3  -1 1678.52 112.635  35
  16  -3  -1 1443.55 100.634  35
  16   3   0 2677.49 176.975   4
  16  -3   0 2882.61 186.859   4
  16  -3   0 2548.32 126.246  41
  16   3   1 1713.32 136.709   4
  16  -3   1 1593.95 136.131   4
  16  -4  -2 809.110 59.8567  41
  16   4  -2 785.657 57.8592  35
  16  -4  -1 7073.44 242.218  31
  16   4  -1 6944.02 225.902  30
  16  -4  -1 6560.15 221.184  28
  16  -4  -1 6733.22 236.544  41
  16   4  -1 6895.99 224.846  40
  16   4  -1 7147.11 239.321  35
  16   4   0 76.2228 78.8329   4
  16  -4   0 79.6422 84.7721   4
  16  -4   0 42.0365 44.0144  41
  16   4   1 7320.88 276.102   4
  16  -4   1 7077.25 283.615   4
  16  -5  -1 10558.5 304.842  31
  16   5  -1 10530.2 290.596  30
  16  -5  -1 9473.31 272.097  28
  16  -5  -1 10467.1 301.279  41
  16   5  -1 10992.8 309.305  35
  16  -5  -1 9005.23 272.725  35
  16  -5   0 10787.5 381.563   4
  16   5   1 11075.1 351.431   4
  16  -5   1 10650.9 362.184   4
  16  -6  -1 2528.72 120.300  31
  16   6  -1 2654.23 113.756  30
  16  -6  -1 2690.15 118.743  41
  16   6   0 101.445 68.9750   4
  16  -6   0 84.1135 76.4932   4
  16   6   1 2806.53 145.811   4
  16  -6   1 2819.41 157.528   4
  16  -7  -1 8238.57 234.935  31
  16   7  -1 8495.85 231.830  30
  16   7   0 146.819 64.6342   4
  16  -7   0 193.626 71.6586   4
  16   7   1 9426.51 292.693   4
  16  -7   1 9791.09 309.408   4
  16   8   0 3703.59 160.927   4
  16  -8   0 3859.78 175.443   4
  16   8   1 3687.74 143.052   4
  16  -8   1 4032.63 160.343   4
  16  -9   0 13155.5 366.159   4
  17   0  -1 10.1498 44.9096  41
  17   0   0 21.2278 64.4933   4
  17   0   1-14.9017 52.2659   4
  17  -1  -1 178.599 49.9707  41
  17   1  -1 162.542 40.1695  35
  17   1   0 1389.65 113.790   4
  17  -1   0 1382.49 114.915   4
  17   1   1 171.012 60.6275   4
  17   2  -1 1036.88 66.3486  35
  17   2   0 2083.21 130.925   4
  17  -2   0 2222.79 137.525   4
  17  -2   1 1005.17 91.0773   4
  17   3  -1 1773.31 82.2572  35
  17   3   0 6341.56 235.167   4
  17  -3   0 6514.01 241.944   4
  17   3   1 1794.13 105.417   4
  17  -3   1 1930.37 112.958   4
  17   4   0 60.3850 50.7250   4
  17  -4   0-7.85227 54.9669   4
  17   4   1 596.467 63.0074   4
  17  -4   1 698.179 70.6479   4
  17  -5   0 992.611 86.3723   4
  17  -5   1 3940.52 150.365   4
  17  -6   0 4444.44 167.077   4
   0   0   0    0.00    0.00   0

TITL s6265l_Cu in Pna2(1)
REM Pna2(1) (#33, found as P2(1)nb in bca setting)
CELL 1.54184  14.244626  16.734956   3.844049  90.0000  90.0000  90.0000
ZERR    4.00   0.000252   0.000272   0.000086   0.0000   0.0000   0.0000
LATT -1
SYMM -x,-y, z+1/2
SYMM  x+1/2,-y+1/2, z
SYMM -x+1/2, y+1/2, z+1/2
SFAC C H N O
UNIT 44.00 40.00 4.00 4.00
REM  CrysAlisPro recorded range (K): Min=99.9; max=100.0; aver:100.0
TEMP -173
TREF
HKLF 4
END
;
_shelx_hkl_checksum                6382
_olex2_submission_special_instructions  'No special instructions were received'
_oxdiff_exptl_absorpt_empirical_details
;
Empirical correction (ABSPACK) includes:
- Absorption correction using spherical harmonics
- Frame scaling
;
_oxdiff_exptl_absorpt_empirical_full_max  2.466
_oxdiff_exptl_absorpt_empirical_full_min  0.658
