# Supplementary material for: Aryne‐Enabled C−N Arylation of Anilines
Source: Angew Chem Int Ed Engl. 2023 Nov 6;62(49):e202310583. doi: 10.1002/anie.202310583 (PMC10952162; doi:10.1002/anie.202310583)
Supplement: Supplementary file 3 — Supporting Information [file ANIE-62-0-s004.cif]

#######################################################################
#
#                 Cambridge Crystallographic Data Centre
#                                CCDC 
#
#######################################################################
#
# If this CIF has been generated from an entry in the Cambridge 
# Structural Database, then it will include bibliographic, chemical, 
# crystal, experimental, refinement or atomic coordinate data resulting 
# from the CCDC's data processing and validation procedures.
#
#######################################################################

data_s6144l
_symmetry_cell_setting           monoclinic
_symmetry_space_group_name_H-M   'P 21/n'
_symmetry_Int_Tables_number      14
_space_group_name_Hall           '-P 2yn'
loop_
_symmetry_equiv_pos_site_id
_symmetry_equiv_pos_as_xyz
1 x,y,z
2 1/2-x,1/2+y,1/2-z
3 -x,-y,-z
4 1/2+x,1/2-y,1/2+z
_cell_length_a                   12.7014(2)
_cell_length_b                   19.2279(4)
_cell_length_c                   14.9543(3)
_cell_angle_alpha                90
_cell_angle_beta                 95.1790(10)
_cell_angle_gamma                90
_cell_volume                     3637.25
loop_
_atom_site_label
_atom_site_type_symbol
_atom_site_fract_x
_atom_site_fract_y
_atom_site_fract_z
O6 O 1.15663(6) 0.31024(5) 0.33485(6)
O3 O 0.74908(7) 0.45352(5) 0.24269(7)
O4 O 0.88991(8) 0.47036(6) 0.17465(8)
N2 N 0.84054(9) 0.43910(6) 0.22892(8)
N4 N 0.97835(9) 0.12896(6) 0.33573(8)
C23 C 1.00160(10) 0.37623(7) 0.28072(8)
H23 H 1.041014 0.408186 0.248586
C25 C 0.99210(10) 0.27564(7) 0.37785(8)
C24 C 1.05099(9) 0.32255(7) 0.32998(8)
C29 C 1.04744(10) 0.22171(7) 0.43637(8)
C22 C 0.89234(10) 0.38176(7) 0.27991(9)
C26 C 0.88265(10) 0.28222(7) 0.37190(9)
H26 H 0.842207 0.249261 0.401507
C34 C 1.03724(9) 0.15023(7) 0.41527(9)
C35 C 1.12346(11) 0.31808(7) 0.53739(8)
C30 C 1.10867(10) 0.24308(7) 0.51502(8)
C27 C 0.83118(10) 0.33592(7) 0.32363(9)
H27 H 0.756535 0.340866 0.320857
C33 C 1.08393(11) 0.10163(7) 0.47641(9)
H33 H 1.075207 0.053356 0.464378
C41 C 1.00899(11) 0.15602(8) 0.25024(9)
H41A H 1.053269 0.197403 0.261391
H41B H 0.945433 0.168370 0.211431
H41C H 1.048775 0.120370 0.220707
C28 C 1.22074(10) 0.35980(8) 0.29369(10)
H28A H 1.202830 0.359431 0.228557
H28B H 1.295461 0.347676 0.306963
H28C H 1.207916 0.406280 0.317293
C31 C 1.15631(12) 0.19290(8) 0.57298(9)
H31 H 1.198364 0.206910 0.625661
C36 C 1.03801(13) 0.36181(8) 0.54939(9)
H36 H 0.968393 0.343302 0.545177
C32 C 1.14245(12) 0.12287(8) 0.55392(10)
H32 H 1.173487 0.089105 0.594541
C37 C 1.05390(15) 0.43218(8) 0.56744(10)
H37 H 0.995273 0.461348 0.575953
C42 C 0.94934(11) 0.05577(7) 0.32897(11)
H42A H 1.012983 0.027625 0.324568
H42B H 0.900296 0.048486 0.275346
H42C H 0.915197 0.041950 0.382425
C40 C 1.22493(13) 0.34654(8) 0.54692(9)
H40 H 1.284380 0.317320 0.541747
C38 C 1.15504(17) 0.45986(9) 0.57303(10)
H38 H 1.165586 0.508240 0.583166
C39 C 1.24015(15) 0.41694(9) 0.56385(10)
H39 H 1.309671 0.435628 0.569123

#END
