# Supplementary material for: Aryne‐Enabled C−N Arylation of Anilines
Source: Angew Chem Int Ed Engl. 2023 Nov 6;62(49):e202310583. doi: 10.1002/anie.202310583 (PMC10952162; doi:10.1002/anie.202310583)
Supplement: Supplementary file 4 — Supporting Information [file ANIE-62-0-s001.cif]

#######################################################################
#
#                 Cambridge Crystallographic Data Centre
#                                CCDC 
#
#######################################################################
#
# If this CIF has been generated from an entry in the Cambridge 
# Structural Database, then it will include bibliographic, chemical, 
# crystal, experimental, refinement or atomic coordinate data resulting 
# from the CCDC's data processing and validation procedures.
#
#######################################################################

data_s6254l
_symmetry_cell_setting           monoclinic
_symmetry_space_group_name_H-M   'P 21/c'
_symmetry_Int_Tables_number      14
_space_group_name_Hall           '-P 2ybc'
loop_
_symmetry_equiv_pos_site_id
_symmetry_equiv_pos_as_xyz
1 x,y,z
2 -x,1/2+y,1/2-z
3 -x,-y,-z
4 x,1/2-y,1/2+z
_cell_length_a                   11.31591(18)
_cell_length_b                   46.7564(6)
_cell_length_c                   7.03327(10)
_cell_angle_alpha                90
_cell_angle_beta                 92.9757(13)
_cell_angle_gamma                90
_cell_volume                     3716.22
loop_
_atom_site_label
_atom_site_type_symbol
_atom_site_fract_x
_atom_site_fract_y
_atom_site_fract_z
O1 O 0.34567(10) 0.76319(2) 0.43457(19)
N2 N 0.76727(10) 0.68267(2) 1.00312(16)
O2 O 0.31256(10) 0.71778(3) 0.4192(2)
N1 N 0.37658(10) 0.73829(3) 0.46009(18)
C4 C 0.72250(11) 0.72212(3) 0.68951(18)
C3 C 0.68442(12) 0.75009(3) 0.65347(19)
H3 H 0.737100 0.765540 0.680889
C5 C 0.64574(12) 0.69915(3) 0.64530(19)
C2 C 0.57101(12) 0.75573(3) 0.57832(19)
H2 H 0.545352 0.774785 0.553740
C7 C 0.84333(11) 0.71686(3) 0.77405(19)
C1 C 0.49646(11) 0.73275(3) 0.54030(19)
C12 C 0.86427(12) 0.69721(3) 0.92577(19)
C8 C 0.93795(12) 0.73288(3) 0.7112(2)
H8 H 0.924466 0.745775 0.607898
C11 C 0.97871(12) 0.69489(3) 1.0081(2)
H11 H 0.993918 0.681763 1.109564
C6 C 0.53173(12) 0.70463(3) 0.5712(2)
H6 H 0.478619 0.689327 0.542047
C15 C 0.69054(13) 0.66913(3) 0.6753(2)
H15A H 0.768144 0.667197 0.617795
H15B H 0.634868 0.655631 0.609372
C9 C 1.05156(12) 0.73045(3) 0.7959(2)
H9 H 1.114633 0.741685 0.752237
C14 C 0.70401(13) 0.66117(3) 0.8848(2)
H14A H 0.624377 0.658293 0.933668
H14B H 0.747015 0.642768 0.897226
C10 C 1.07096(12) 0.71141(3) 0.9447(2)
H10 H 1.147939 0.709602 1.004057
C13 C 0.78644(14) 0.67189(3) 1.1965(2)
H13A H 0.838078 0.655070 1.195900
H13B H 0.710306 0.666567 1.246744
H13C H 0.823829 0.686785 1.277142

#END
